# Supplementary material for: Activation of PARP2/ARTD2 by DNA damage induces conformational changes relieving enzyme autoinhibition
Source: Nat Commun. 2021 Jun 9;12:3479. doi: 10.1038/s41467-021-23800-x (PMC8190142; doi:10.1038/s41467-021-23800-x)
Supplement: Supplementary file 5 — Source Data. [file 41467_2021_23800_MOESM5_ESM.xlsx]

## Sheet: Fig4C
Fluorescence signal [Arbitrary units]
Repat 1
	315	43609	26010	39548	38951	31755	19901	15081	25180	25872	24626
	338	40446	25850	37777	41531	33303	21445	15589	25015	26734	25898
	341	41887	26824	39849	41148	33343	21507	14792	27805	26581	25475
	339	42879	28514	42417	44981	35294	21997	16165	31815	27409	25335
	347	41251	39793	41438	40591	40860	40408	22937	39764	40944	38934
	351	43322	41593	41318	42074	43710	40833	23917	41503	41630	42287
	347	41805	37537	39913	42247	42017	42457	24658	40892	41992	41101
	338	41965	39757	41850	41502	41303	40015	25338	40544	40928	40521
Repeat 2
	215	42631	18269	39565	40892	29419	7390	7722	22772	14318	14605
	259	45125	18990	41980	42798	29310	7342	7990	23146	14802	14200
	265	47541	19410	41910	41578	28555	6871	7489	22726	14914	15173
	230	45670	17197	41789	42192	29038	6728	7227	23204	14411	14387
	235	43526	42333	41215	41268	41043	42058	14389	41396	40030	41972
	224	44163	42556	41990	40687	37863	38576	14226	41671	40517	41562
	255	43295	41806	41479	40734	41978	41473	13248	39489	40803	40467
	205	40550	38853	38707	37901	38047	37688	13981	39257	39413	37120
Layout
	Buffer		PARP2 wt	PARP2 N129A	PARP2 R153A	PARP2 Y201F	PARP2 E286A	PAARP2 E286R	PARP2 G338A	PARP2 wt	PARP2 wt
		DNA-2	DNA2	DNA-2	DNA2	DNA2	DNA2	DNA2	DNA2	DNA2	DNA2
		NAD	NAD	NAD	NAD	NAD	NAD	NAD	NAD	NAD	NAD
			PARP2 wt	PARP2 N129A	PARP2 R153A	PARP2 Y201F	PARP2 E286A	PAARP2 E286R	PARP2 G338A	PARP2 wt	PARP2 wt
		NAD	NAD	NAD	NAD	NAD	NAD	NAD	NAD	NAD	NAD

## Sheet: S. Fig. 2
S. Fig. 2A							s. Fig. 2B
Time (min)	UV	MW Total [Da]	MW Protein [Da]	MW DNA [Da]			Time (min)	UV	Total Molar Mass [Da]
-0.29473	0.000527						0.008289	-0.00728
-0.28654	0.000562						0.016478	-0.00931
-0.27835	0.000603						0.024668	-0.01095
-0.27016	0.000639						0.032858	-0.01213
-0.26197	0.000667						0.041048	-0.01288
-0.25378	0.000678						0.049238	-0.01333
-0.24559	0.00068						0.057427	-0.01357
-0.2374	0.000685						0.065617	-0.01366
-0.22922	0.000695						0.073807	-0.01359
-0.22103	0.000705						0.081997	-0.01328
-0.21284	0.000716						0.090187	-0.01265
-0.20465	0.00073						0.098376	-0.01163
-0.19646	0.000749						0.106566	-0.01027
-0.18827	0.000765						0.114756	-0.00873
-0.18008	0.000779						0.122946	-0.00723
-0.17189	0.000788						0.131135	-0.00596
-0.1637	0.000793						0.139325	-0.00501
-0.15551	0.000795						0.147515	-0.00437
-0.14732	0.000813						0.155705	-0.00398
-0.13913	0.000856						0.163895	-0.00374
-0.13094	0.000897						0.172084	-0.00361
-0.12275	0.000932						0.180274	-0.00354
-0.11456	0.00096						0.188464	-0.0035
-0.10637	0.000976						0.196654	-0.00347
-0.09818	0.000989						0.204844	-0.00345
-0.08999	0.00101						0.213033	-0.00344
-0.0818	0.001036						0.221223	-0.00342
-0.07361	0.001063						0.229413	-0.00341
-0.06542	0.001086						0.237603	-0.0034
-0.05723	0.001103						0.245792	-0.00338
-0.04904	0.001109						0.253982	-0.00337
-0.04085	0.001111						0.262172	-0.00336
-0.03266	0.001107						0.270362	-0.00336
-0.02447	0.001092						0.278552	-0.00335
-0.01628	0.001079						0.286741	-0.00335
-0.00809	0.001088						0.294931	-0.00335
9.89e-05	0.001128						0.303121	-0.00335
0.008289	0.001171						0.311311	-0.00335
0.016478	0.001209						0.319501	-0.00334
0.024668	0.001238						0.32769	-0.00334
0.032858	0.001254						0.33588	-0.00333
0.041048	0.001257						0.34407	-0.00332
0.049238	0.001259						0.35226	-0.00332
0.057427	0.001252						0.360449	-0.00331
0.065617	0.001225						0.368639	-0.00331
0.073807	0.001205						0.376829	-0.00331
0.081997	0.001198						0.385019	-0.00332
0.090187	0.001193						0.393209	-0.00333
0.098376	0.00119						0.401398	-0.00334
0.106566	0.00119						0.409588	-0.00335
0.114756	0.001193						0.417778	-0.00335
0.122946	0.001196						0.425968	-0.00335
0.131135	0.001199						0.434158	-0.00334
0.139325	0.001202						0.442347	-0.00333
0.147515	0.001203						0.450537	-0.00332
0.155705	0.001202						0.458727	-0.00331
0.163895	0.0012						0.466917	-0.00331
0.172084	0.001193						0.475106	-0.00331
0.180274	0.001183						0.483296	-0.00331
0.188464	0.001172						0.491486	-0.00331
0.196654	0.001167						0.499676	-0.00331
0.204844	0.001169						0.507866	-0.0033
0.213033	0.001174						0.516055	-0.00328
0.221223	0.001178						0.524245	-0.00326
0.229413	0.001177						0.532435	-0.00324
0.237603	0.001178						0.540625	-0.00321
0.245792	0.001192						0.548814	-0.0032
0.253982	0.001201						0.557004	-0.00318
0.262172	0.001206						0.565194	-0.00318
0.270362	0.001208						0.573384	-0.00317
0.278552	0.001206						0.581574	-0.00317
0.286741	0.001197						0.589763	-0.00318
0.294931	0.001194						0.597953	-0.00318
0.303121	0.001197						0.606143	-0.00318
0.311311	0.001205						0.614333	-0.00319
0.319501	0.001215						0.622523	-0.00319
0.32769	0.001226						0.630712	-0.00319
0.33588	0.001235						0.638902	-0.00319
0.34407	0.001238						0.647092	-0.00319
0.35226	0.001232						0.655282	-0.00318
0.360449	0.001215						0.663471	-0.00318
0.368639	0.001198						0.671661	-0.00317
0.376829	0.00118						0.679851	-0.00317
0.385019	0.001163						0.688041	-0.00317
0.393209	0.001156						0.696231	-0.00317
0.401398	0.001161						0.70442	-0.00318
0.409588	0.001165						0.71261	-0.00321
0.417778	0.001166						0.7208	-0.00324
0.425968	0.00116						0.72899	-0.00327
0.434158	0.001148						0.73718	-0.00331
0.442347	0.001133						0.745369	-0.00334
0.450537	0.001117						0.753559	-0.00337
0.458727	0.001103						0.761749	-0.00338
0.466917	0.001102						0.769939	-0.00339
0.475106	0.00112						0.778128	-0.0034
0.483296	0.001149						0.786318	-0.0034
0.491486	0.001178						0.794508	-0.0034
0.499676	0.001214						0.802698	-0.00339
0.507866	0.001264						0.810888	-0.00339
0.516055	0.001304						0.819077	-0.00339
0.524245	0.001329						0.827267	-0.00338
0.532435	0.001334						0.835457	-0.00338
0.540625	0.001331						0.843647	-0.00337
0.548814	0.001332						0.851837	-0.00336
0.557004	0.00133						0.860026	-0.00335
0.565194	0.001328						0.868216	-0.00333
0.573384	0.00133						0.876406	-0.00331
0.581574	0.001332						0.884596	-0.00327
0.589763	0.001334						0.892785	-0.00324
0.597953	0.001332						0.900975	-0.0032
0.606143	0.00132						0.909165	-0.00316
0.614333	0.001305						0.917355	-0.00313
0.622523	0.001292						0.925545	-0.0031
0.630712	0.001281						0.933734	-0.00308
0.638902	0.001269						0.941924	-0.00306
0.647092	0.001255						0.950114	-0.00305
0.655282	0.001242						0.958304	-0.00304
0.663471	0.001235						0.966493	-0.00304
0.671661	0.001237						0.974683	-0.00303
0.679851	0.001238						0.982873	-0.00302
0.688041	0.001232						0.991063	-0.00301
0.696231	0.00122						0.999253	-0.003
0.70442	0.001206						1.00744	-0.003
0.71261	0.001194						1.01563	-0.003
0.7208	0.001182						1.02382	-0.00301
0.72899	0.001171						1.03201	-0.00301
0.73718	0.001164						1.0402	-0.00302
0.745369	0.001156						1.04839	-0.00303
0.753559	0.001143						1.05658	-0.00304
0.761749	0.00113						1.06477	-0.00304
0.769939	0.00113						1.07296	-0.00304
0.778128	0.001145						1.08115	-0.00303
0.786318	0.001167						1.08934	-0.00303
0.794508	0.001181						1.09753	-0.00302
0.802698	0.001192						1.10572	-0.003
0.810888	0.001207						1.11391	-0.00299
0.819077	0.001226						1.1221	-0.00298
0.827267	0.001239						1.13029	-0.00297
0.835457	0.001245						1.13848	-0.00296
0.843647	0.001241						1.14667	-0.00296
0.851837	0.001233						1.15486	-0.00295
0.860026	0.001233						1.16305	-0.00294
0.868216	0.001239						1.17124	-0.00294
0.876406	0.001246						1.17943	-0.00294
0.884596	0.00125						1.18762	-0.00293
0.892785	0.001257						1.19581	-0.00293
0.900975	0.00128						1.204	-0.00292
0.909165	0.001321						1.21219	-0.00291
0.917355	0.00137						1.22038	-0.0029
0.925545	0.001416						1.22857	-0.00288
0.933734	0.001455						1.23676	-0.00286
0.941924	0.001475						1.24495	-0.00285
0.950114	0.001472						1.25314	-0.00284
0.958304	0.001457						1.26133	-0.00283
0.966493	0.001439						1.26952	-0.00283
0.974683	0.001418						1.27771	-0.00284
0.982873	0.001393						1.2859	-0.00284
0.991063	0.001366						1.29408	-0.00285
0.999253	0.001334						1.30228	-0.00286
1.00744	0.001298						1.31046	-0.00287
1.01563	0.001272						1.31865	-0.00287
1.02382	0.001258						1.32684	-0.00288
1.03201	0.001254						1.33503	-0.00288
1.0402	0.001267						1.34322	-0.00287
1.04839	0.001277						1.35141	-0.00286
1.05658	0.001278						1.3596	-0.00284
1.06477	0.001268						1.36779	-0.00283
1.07296	0.001249						1.37598	-0.00281
1.08115	0.001226						1.38417	-0.0028
1.08934	0.001202						1.39236	-0.00278
1.09753	0.001185						1.40055	-0.00277
1.10572	0.001176						1.40874	-0.00276
1.11391	0.001167						1.41693	-0.00275
1.1221	0.001157						1.42512	-0.00274
1.13029	0.001143						1.43331	-0.00274
1.13848	0.001131						1.4415	-0.00273
1.14667	0.001128						1.44969	-0.00273
1.15486	0.001124						1.45788	-0.00273
1.16305	0.001119						1.46607	-0.00274
1.17124	0.001108						1.47426	-0.00274
1.17943	0.001087						1.48245	-0.00275
1.18762	0.001073						1.49064	-0.00275
1.19581	0.001071						1.49883	-0.00276
1.204	0.001074						1.50702	-0.00276
1.21219	0.001083						1.51521	-0.00276
1.22038	0.001091						1.5234	-0.00276
1.22857	0.001095						1.53159	-0.00275
1.23676	0.001091						1.53978	-0.00275
1.24495	0.001082						1.54797	-0.00274
1.25314	0.001066						1.55616	-0.00274
1.26133	0.001044						1.56435	-0.00273
1.26952	0.001026						1.57254	-0.00273
1.27771	0.001021						1.58073	-0.00272
1.2859	0.001025						1.58892	-0.00272
1.29408	0.001034						1.59711	-0.00272
1.30228	0.001049						1.6053	-0.00271
1.31046	0.001069						1.61349	-0.00271
1.31865	0.00109						1.62168	-0.0027
1.32684	0.001103						1.62987	-0.0027
1.33503	0.001106						1.63806	-0.00269
1.34322	0.001099						1.64625	-0.00269
1.35141	0.001099						1.65444	-0.00269
1.3596	0.001107						1.66263	-0.00269
1.36779	0.00113						1.67081	-0.00269
1.37598	0.001157						1.67901	-0.00269
1.38417	0.001177						1.6872	-0.00269
1.39236	0.00119						1.69538	-0.00269
1.40055	0.001203						1.70357	-0.00269
1.40874	0.001216						1.71176	-0.00269
1.41693	0.001217						1.71995	-0.00268
1.42512	0.001208						1.72814	-0.00266
1.43331	0.001196						1.73633	-0.00265
1.4415	0.001179						1.74452	-0.00264
1.44969	0.001155						1.75271	-0.00262
1.45788	0.001126						1.7609	-0.00261
1.46607	0.0011						1.76909	-0.0026
1.47426	0.001081						1.77728	-0.00259
1.48245	0.001071						1.78547	-0.00258
1.49064	0.001076						1.79366	-0.00257
1.49883	0.0011						1.80185	-0.00256
1.50702	0.001124						1.81004	-0.00254
1.51521	0.001138						1.81823	-0.00253
1.5234	0.001143						1.82642	-0.00252
1.53159	0.001139						1.83461	-0.00251
1.53978	0.001124						1.8428	-0.00251
1.54797	0.001108						1.85099	-0.00251
1.55616	0.00109						1.85918	-0.00252
1.56435	0.001072						1.86737	-0.00253
1.57254	0.001063						1.87556	-0.00253
1.58073	0.001069						1.88375	-0.00254
1.58892	0.001074						1.89194	-0.00254
1.59711	0.001079						1.90013	-0.00254
1.6053	0.001077						1.90832	-0.00254
1.61349	0.001064						1.91651	-0.00254
1.62168	0.001043						1.9247	-0.00254
1.62987	0.001017						1.93289	-0.00253
1.63806	0.000995						1.94108	-0.00252
1.64625	0.000972						1.94927	-0.00251
1.65444	0.000947						1.95746	-0.0025
1.66263	0.000921						1.96565	-0.00249
1.67081	0.000897						1.97384	-0.00248
1.67901	0.000875						1.98203	-0.00248
1.6872	0.000857						1.99022	-0.00247
1.69538	0.000848						1.99841	-0.00247
1.70357	0.000843						2.0066	-0.00246
1.71176	0.000844						2.01479	-0.00246
1.71995	0.00086						2.02298	-0.00246
1.72814	0.000884						2.03117	-0.00247
1.73633	0.000912						2.03936	-0.00247
1.74452	0.000936						2.04754	-0.00247
1.75271	0.000944						2.05573	-0.00248
1.7609	0.000938						2.06392	-0.00248
1.76909	0.000928						2.07211	-0.00247
1.77728	0.00092						2.0803	-0.00246
1.78547	0.000914						2.08849	-0.00245
1.79366	0.000903						2.09668	-0.00244
1.80185	0.00089						2.10487	-0.00243
1.81004	0.000878						2.11306	-0.00241
1.81823	0.000877						2.12125	-0.00241
1.82642	0.00088						2.12944	-0.0024
1.83461	0.000881						2.13763	-0.0024
1.8428	0.000873						2.14582	-0.0024
1.85099	0.000854						2.15401	-0.0024
1.85918	0.000828						2.1622	-0.0024
1.86737	0.000807						2.17039	-0.0024
1.87556	0.000798						2.17858	-0.00239
1.88375	0.000799						2.18677	-0.00238
1.89194	0.000799						2.19496	-0.00238
1.90013	0.000797						2.20315	-0.00236
1.90832	0.000788						2.21134	-0.00235
1.91651	0.000776						2.21953	-0.00235
1.9247	0.000763						2.22772	-0.00234
1.93289	0.000749						2.23591	-0.00233
1.94108	0.000737						2.2441	-0.00233
1.94927	0.00073						2.25229	-0.00233
1.95746	0.000727						2.26048	-0.00232
1.96565	0.000726						2.26867	-0.00231
1.97384	0.000725						2.27686	-0.00231
1.98203	0.000723						2.28505	-0.0023
1.99022	0.000719						2.29324	-0.0023
1.99841	0.000712						2.30143	-0.0023
2.0066	0.000697						2.30962	-0.0023
2.01479	0.000678						2.31781	-0.00231
2.02298	0.000659						2.326	-0.00231
2.03117	0.00064						2.33419	-0.00232
2.03936	0.000619						2.34238	-0.00233
2.04754	0.000607						2.35057	-0.00233
2.05573	0.0006						2.35876	-0.00233
2.06392	0.000594						2.36695	-0.00232
2.07211	0.00059						2.37514	-0.00231
2.0803	0.00059						2.38333	-0.0023
2.08849	0.00059						2.39152	-0.00229
2.09668	0.000588						2.39971	-0.00227
2.10487	0.000583						2.4079	-0.00226
2.11306	0.000583						2.41608	-0.00226
2.12125	0.000585						2.42428	-0.00225
2.12944	0.000594						2.43247	-0.00225
2.13763	0.000602						2.44066	-0.00225
2.14582	0.000608						2.44884	-0.00225
2.15401	0.000611						2.45703	-0.00225
2.1622	0.000604						2.46522	-0.00224
2.17039	0.000589						2.47341	-0.00224
2.17858	0.000581						2.4816	-0.00223
2.18677	0.000579						2.48979	-0.00223
2.19496	0.000579						2.49798	-0.00222
2.20315	0.000581						2.50617	-0.00222
2.21134	0.000586						2.51436	-0.00222
2.21953	0.000591						2.52255	-0.00223
2.22772	0.000595						2.53074	-0.00223
2.23591	0.000596						2.53893	-0.00222
2.2441	0.000591						2.54712	-0.00222
2.25229	0.000583						2.55531	-0.00222
2.26048	0.000576						2.5635	-0.00221
2.26867	0.000569						2.57169	-0.00221
2.27686	0.000565						2.57988	-0.00221
2.28505	0.000566						2.58807	-0.00222
2.29324	0.000568						2.59626	-0.00223
2.30143	0.000568						2.60445	-0.00224
2.30962	0.000567						2.61264	-0.00224
2.31781	0.000563						2.62083	-0.00224
2.326	0.000553						2.62902	-0.00223
2.33419	0.00054						2.63721	-0.00221
2.34238	0.000531						2.6454	-0.00219
2.35057	0.000523						2.65359	-0.00218
2.35876	0.000519						2.66178	-0.00216
2.36695	0.000519						2.66997	-0.00215
2.37514	0.000518						2.67816	-0.00214
2.38333	0.000515						2.68635	-0.00214
2.39152	0.000506						2.69454	-0.00214
2.39971	0.0005						2.70273	-0.00213
2.4079	0.000496						2.71092	-0.00213
2.41608	0.000495						2.71911	-0.00212
2.42428	0.000496						2.7273	-0.00212
2.43247	0.000503						2.73549	-0.00212
2.44066	0.000512						2.74368	-0.00212
2.44884	0.000526						2.75187	-0.00212
2.45703	0.000545						2.76006	-0.00212
2.46522	0.000559						2.76825	-0.00212
2.47341	0.000566						2.77644	-0.00212
2.4816	0.00056						2.78463	-0.00212
2.48979	0.000554						2.79282	-0.00212
2.49798	0.000553						2.801	-0.00211
2.50617	0.000552						2.80919	-0.0021
2.51436	0.000552						2.81738	-0.00209
2.52255	0.000555						2.82558	-0.00208
2.53074	0.000564						2.83376	-0.00207
2.53893	0.000573						2.84195	-0.00206
2.54712	0.000578						2.85014	-0.00205
2.55531	0.000573						2.85833	-0.00204
2.5635	0.000564						2.86652	-0.00204
2.57169	0.000559						2.87471	-0.00204
2.57988	0.000556						2.8829	-0.00204
2.58807	0.000556						2.89109	-0.00204
2.59626	0.000561						2.89928	-0.00204
2.60445	0.000561						2.90747	-0.00204
2.61264	0.000554						2.91566	-0.00205
2.62083	0.000537						2.92385	-0.00205
2.62902	0.000524						2.93204	-0.00206
2.63721	0.000522						2.94023	-0.00206
2.6454	0.00052						2.94842	-0.00205
2.65359	0.000511						2.95661	-0.00205
2.66178	0.000498						2.9648	-0.00203
2.66997	0.000495						2.97299	-0.00202
2.67816	0.000514						2.98118	-0.002
2.68635	0.000538						2.98937	-0.00199
2.69454	0.000557						2.99756	-0.00198
2.70273	0.000569						3.00575	-0.00197
2.71092	0.000572						3.01394	-0.00197
2.71911	0.000574						3.02213	-0.00196
2.7273	0.000574						3.03032	-0.00196
2.73549	0.00057						3.03851	-0.00196
2.74368	0.000561						3.0467	-0.00196
2.75187	0.000554						3.05489	-0.00196
2.76006	0.000559						3.06308	-0.00196
2.76825	0.000565						3.07127	-0.00195
2.77644	0.000573						3.07946	-0.00195
2.78463	0.000584						3.08765	-0.00194
2.79282	0.000597						3.09584	-0.00193
2.801	0.00061						3.10403	-0.00193
2.80919	0.000619						3.11222	-0.00193
2.81738	0.000624						3.12041	-0.00192
2.82558	0.000625						3.1286	-0.00192
2.83376	0.000626						3.13679	-0.00192
2.84195	0.000632						3.14498	-0.00192
2.85014	0.000635						3.15317	-0.00191
2.85833	0.000634						3.16136	-0.0019
2.86652	0.000627						3.16955	-0.00189
2.87471	0.000621						3.17774	-0.00187
2.8829	0.000611						3.18593	-0.00186
2.89109	0.000594						3.19412	-0.00186
2.89928	0.000576						3.2023	-0.00186
2.90747	0.000562						3.21049	-0.00186
2.91566	0.000554						3.21868	-0.00187
2.92385	0.00056						3.22687	-0.00188
2.93204	0.000571						3.23506	-0.00188
2.94023	0.000572						3.24325	-0.00189
2.94842	0.00056						3.25144	-0.00188
2.95661	0.000545						3.25963	-0.00188
2.9648	0.000555						3.26782	-0.00187
2.97299	0.000602						3.27601	-0.00186
2.98118	0.000674						3.2842	-0.00185
2.98937	0.000799						3.29239	-0.00185
2.99756	0.001676						3.30058	-0.00184
3.00575	0.003997						3.30877	-0.00183
3.01394	0.00551						3.31696	-0.00182
3.02213	0.006326						3.32515	-0.0018
3.03032	0.006881						3.33334	-0.00179
3.03851	0.007111						3.34153	-0.00178
3.0467	0.007036						3.34972	-0.00177
3.05489	0.006828						3.35791	-0.00176
3.06308	0.006604						3.3661	-0.00175
3.07127	0.006389						3.37429	-0.00175
3.07946	0.006181						3.38248	-0.00175
3.08765	0.005978						3.39067	-0.00175
3.09584	0.005779						3.39886	-0.00176
3.10403	0.005585						3.40705	-0.00176
3.11222	0.005404						3.41524	-0.00176
3.12041	0.005233						3.42343	-0.00176
3.1286	0.005068						3.43162	-0.00176
3.13679	0.004908						3.43981	-0.00175
3.14498	0.004755						3.448	-0.00174
3.15317	0.004607						3.45619	-0.00173
3.16136	0.004465						3.46438	-0.00173
3.16955	0.004328						3.47257	-0.00172
3.17774	0.004197						3.48076	-0.00171
3.18593	0.004076						3.48895	-0.00171
3.19412	0.003968						3.49714	-0.0017
3.2023	0.003863						3.50533	-0.0017
3.21049	0.003767						3.51352	-0.0017
3.21868	0.003691						3.52171	-0.0017
3.22687	0.00362						3.5299	-0.0017
3.23506	0.003553						3.53809	-0.00171
3.24325	0.003487						3.54628	-0.00171
3.25144	0.003406						3.55446	-0.00172
3.25963	0.003314						3.56265	-0.00172
3.26782	0.003223						3.57084	-0.00172
3.27601	0.003133						3.57904	-0.00171
3.2842	0.003043						3.58723	-0.00169
3.29239	0.002952						3.59541	-0.00167
3.30058	0.002861						3.6036	-0.00165
3.30877	0.002772						3.61179	-0.00163
3.31696	0.002683						3.61998	-0.00162
3.32515	0.002594						3.62817	-0.00162
3.33334	0.002507						3.63636	-0.00162
3.34153	0.00242						3.64455	-0.00163
3.34972	0.002336						3.65274	-0.00163
3.35791	0.002258						3.66093	-0.00164
3.3661	0.002185						3.66912	-0.00164
3.37429	0.002115						3.67731	-0.00164
3.38248	0.002053						3.6855	-0.00164
3.39067	0.002						3.69369	-0.00163
3.39886	0.001952						3.70188	-0.00163
3.40705	0.001906						3.71007	-0.00162
3.41524	0.001856						3.71826	-0.00162
3.42343	0.001803						3.72645	-0.00161
3.43162	0.001749						3.73464	-0.00161
3.43981	0.001693						3.74283	-0.00161
3.448	0.001639						3.75102	-0.0016
3.45619	0.001588						3.75921	-0.0016
3.46438	0.001537						3.7674	-0.00159
3.47257	0.001489						3.77559	-0.00158
3.48076	0.001458						3.78378	-0.00157
3.48895	0.00146						3.79197	-0.00156
3.49714	0.001463						3.80016	-0.00155
3.50533	0.001462						3.80835	-0.00155
3.51352	0.001453						3.81654	-0.00154
3.52171	0.001435						3.82473	-0.00154
3.5299	0.001418						3.83292	-0.00154
3.53809	0.001401						3.84111	-0.00154
3.54628	0.00138						3.8493	-0.00154
3.55446	0.001355						3.85749	-0.00154
3.56265	0.001322						3.86568	-0.00153
3.57084	0.001288						3.87387	-0.00153
3.57904	0.001266						3.88206	-0.00153
3.58723	0.001246						3.89025	-0.00152
3.59541	0.001224						3.89844	-0.00152
3.6036	0.001202						3.90663	-0.00151
3.61179	0.001182						3.91482	-0.0015
3.61998	0.001164						3.92301	-0.00148
3.62817	0.001145						3.9312	-0.00147
3.63636	0.001126						3.93939	-0.00146
3.64455	0.001107						3.94758	-0.00145
3.65274	0.001086						3.95576	-0.00144
3.66093	0.001063						3.96395	-0.00143
3.66912	0.001038						3.97214	-0.00143
3.67731	0.001013						3.98033	-0.00142
3.6855	0.000991						3.98852	-0.00142
3.69369	0.00098						3.99671	-0.00141
3.70188	0.000981						4.0049	-0.00141
3.71007	0.000982						4.01309	-0.00142
3.71826	0.000965						4.02128	-0.00143
3.72645	0.000936						4.02947	-0.00144
3.73464	0.000907						4.03766	-0.00145
3.74283	0.00088						4.04585	-0.00145
3.75102	0.000856						4.05404	-0.00145
3.75921	0.000831						4.06223	-0.00145
3.7674	0.000802						4.07042	-0.00144
3.77559	0.000772						4.07861	-0.00143
3.78378	0.000742						4.0868	-0.00143
3.79197	0.000712						4.09499	-0.00142
3.80016	0.000681						4.10318	-0.00141
3.80835	0.000649						4.11137	-0.0014
3.81654	0.000621						4.11956	-0.0014
3.82473	0.000597						4.12775	-0.00139
3.83292	0.000575						4.13594	-0.0014
3.84111	0.00056						4.14413	-0.0014
3.8493	0.000551						4.15232	-0.0014
3.85749	0.000546						4.16051	-0.0014
3.86568	0.000541						4.1687	-0.00139
3.87387	0.000538						4.17689	-0.00138
3.88206	0.000535						4.18508	-0.00137
3.89025	0.000531						4.19327	-0.00135
3.89844	0.000526						4.20146	-0.00134
3.90663	0.000527						4.20965	-0.00133
3.91482	0.000527						4.21784	-0.00132
3.92301	0.000524						4.22603	-0.00132
3.9312	0.000516						4.23422	-0.00131
3.93939	0.000509						4.24241	-0.00131
3.94758	0.0005						4.2506	-0.00131
3.95576	0.000489						4.25879	-0.00131
3.96395	0.000491						4.26698	-0.00131
3.97214	0.000502						4.27517	-0.00131
3.98033	0.000522						4.28336	-0.00131
3.98852	0.000546						4.29155	-0.00132
3.99671	0.000563						4.29974	-0.00133
4.0049	0.000573						4.30793	-0.00133
4.01309	0.000583						4.31611	-0.00133
4.02128	0.000589						4.3243	-0.00133
4.02947	0.000586						4.33249	-0.00132
4.03766	0.000576						4.34068	-0.00132
4.04585	0.000574						4.34887	-0.00131
4.05404	0.000578						4.35706	-0.0013
4.06223	0.000585						4.36525	-0.0013
4.07042	0.000596						4.37344	-0.0013
4.07861	0.000625						4.38163	-0.0013
4.0868	0.000672						4.38982	-0.0013
4.09499	0.000712						4.39801	-0.0013
4.10318	0.000737						4.4062	-0.00129
4.11137	0.000733						4.41439	-0.00128
4.11956	0.000716						4.42258	-0.00126
4.12775	0.000704						4.43077	-0.00124
4.13594	0.000698						4.43896	-0.00123
4.14413	0.000699						4.44715	-0.00121
4.15232	0.000712						4.45534	-0.0012
4.16051	0.000736						4.46353	-0.0012
4.1687	0.000757						4.47172	-0.0012
4.17689	0.000772						4.47991	-0.0012
4.18508	0.000777						4.4881	-0.0012
4.19327	0.000771						4.49629	-0.0012
4.20146	0.000764						4.50448	-0.00118
4.20965	0.000752						4.51267	-0.00117
4.21784	0.000739						4.52086	-0.00115
4.22603	0.000731						4.52905	-0.00113
4.23422	0.000727						4.53724	-0.00111
4.24241	0.000725						4.54543	-0.0011
4.2506	0.000723						4.55362	-0.0011
4.25879	0.000719						4.56181	-0.0011
4.26698	0.000713						4.57	-0.00111
4.27517	0.000706						4.57819	-0.00111
4.28336	0.000694						4.58638	-0.00112
4.29155	0.000676						4.59457	-0.00113
4.29974	0.000664						4.60276	-0.00113
4.30793	0.000668						4.61095	-0.00113
4.31611	0.000686						4.61914	-0.00113
4.3243	0.000715						4.62733	-0.00113
4.33249	0.000744						4.63552	-0.00112
4.34068	0.000773						4.64371	-0.00112
4.34887	0.0008						4.6519	-0.00111
4.35706	0.000826						4.66009	-0.0011
4.36525	0.000847						4.66828	-0.00109
4.37344	0.000855						4.67647	-0.00109
4.38163	0.000858						4.68466	-0.00109
4.38982	0.00087						4.69285	-0.00109
4.39801	0.000878						4.70104	-0.00109
4.4062	0.000881						4.70922	-0.00109
4.41439	0.000873						4.71741	-0.00108
4.42258	0.000862						4.7256	-0.00107
4.43077	0.000862						4.73379	-0.00106
4.43896	0.000878						4.74198	-0.00104
4.44715	0.000894						4.75017	-0.00103
4.45534	0.000911						4.75836	-0.00103
4.46353	0.000933						4.76655	-0.00103
4.47172	0.000962						4.77474	-0.00104
4.47991	0.000986						4.78293	-0.00104
4.4881	0.000994						4.79112	-0.00105
4.49629	0.000985						4.79931	-0.00104
4.50448	0.000965						4.8075	-0.00103
4.51267	0.000946						4.81569	-0.00102
4.52086	0.000935						4.82388	-0.001
4.52905	0.000941						4.83207	-0.00098
4.53724	0.000929						4.84026	-0.00097
4.54543	0.00091						4.84845	-0.00096
4.55362	0.000903						4.85664	-0.00096
4.56181	0.0009						4.86483	-0.00096
4.57	0.000888						4.87302	-0.00096
4.57819	0.000868						4.88121	-0.00096
4.58638	0.000845						4.8894	-0.00096
4.59457	0.000821						4.89759	-0.00096
4.60276	0.000796						4.90578	-0.00095
4.61095	0.000777						4.91397	-0.00095
4.61914	0.00076						4.92216	-0.00094
4.62733	0.000744						4.93035	-0.00094
4.63552	0.000729						4.93854	-0.00094
4.64371	0.00072						4.94673	-0.00094
4.6519	0.000722						4.95492	-0.00095
4.66009	0.000722						4.96311	-0.00095
4.66828	0.000719						4.9713	-0.00096
4.67647	0.000709						4.97949	-0.00095
4.68466	0.00069						4.98768	-0.00095
4.69285	0.000668						4.99587	-0.00094
4.70104	0.000645						5.00406	-0.00093
4.70922	0.000621						5.01225	-0.00092
4.71741	0.000597						5.02044	-0.00091
4.7256	0.000583						5.02863	-0.0009
4.73379	0.000589						5.03682	-0.00088
4.74198	0.000601						5.04501	-0.00087
4.75017	0.000614						5.0532	-0.00085
4.75836	0.000626						5.06139	-0.00085
4.76655	0.000636						5.06958	-0.00085
4.77474	0.000647						5.07777	-0.00085
4.78293	0.000659						5.08596	-0.00086
4.79112	0.000671						5.09415	-0.00087
4.79931	0.000677						5.10234	-0.00088
4.8075	0.000672						5.11052	-0.00089
4.81569	0.000666						5.11871	-0.0009
4.82388	0.000657						5.1269	-0.00091
4.83207	0.000642						5.13509	-0.00091
4.84026	0.000625						5.14328	-0.00092
4.84845	0.000615						5.15147	-0.00092
4.85664	0.000609						5.15966	-0.00092
4.86483	0.000603						5.16785	-0.00091
4.87302	0.000595						5.17604	-0.00091
4.88121	0.000583						5.18423	-0.00091
4.8894	0.00057						5.19242	-0.0009
4.89759	0.000551						5.20061	-0.0009
4.90578	0.000531						5.2088	-0.00089
4.91397	0.000529						5.21699	-0.00088
4.92216	0.000531						5.22518	-0.00086
4.93035	0.000535						5.23337	-0.00085
4.93854	0.000544						5.24156	-0.00083
4.94673	0.000565						5.24975	-0.00082
4.95492	0.00059						5.25794	-0.0008
4.96311	0.00061						5.26613	-0.00078
4.9713	0.000617						5.27432	-0.00077
4.97949	0.000617						5.28251	-0.00076
4.98768	0.000622						5.2907	-0.00075
4.99587	0.000623						5.29889	-0.00074
5.00406	0.000616						5.30708	-0.00074
5.01225	0.000599						5.31527	-0.00073
5.02044	0.000585						5.32346	-0.00073
5.02863	0.000581						5.33165	-0.00073
5.03682	0.00059						5.33984	-0.00073
5.04501	0.000606						5.34803	-0.00072
5.0532	0.000676						5.35622	-0.00072
5.06139	0.000867						5.36441	-0.00072
5.06958	0.00106						5.3726	-0.00073
5.07777	0.001204						5.38079	-0.00073
5.08596	0.001279						5.38898	-0.00073
5.09415	0.001271						5.39717	-0.00073
5.10234	0.001252						5.40536	-0.00073
5.11052	0.001232						5.41355	-0.00073
5.11871	0.00125						5.42174	-0.00073
5.1269	0.001338						5.42993	-0.00072
5.13509	0.001425						5.43812	-0.00071
5.14328	0.00145						5.44631	-0.0007
5.15147	0.001426						5.45449	-0.00069
5.15966	0.001388						5.46268	-0.00069
5.16785	0.001342						5.47088	-0.00068
5.17604	0.001292						5.47907	-0.00068
5.18423	0.001238						5.48726	-0.00067
5.19242	0.001186						5.49544	-0.00067
5.20061	0.00114						5.50363	-0.00066
5.2088	0.0011						5.51182	-0.00066
5.21699	0.001062						5.52001	-0.00065
5.22518	0.001025						5.5282	-0.00064
5.23337	0.000988						5.53639	-0.00064
5.24156	0.00096						5.54458	-0.00063
5.24975	0.000946						5.55277	-0.00063
5.25794	0.000941						5.56096	-0.00063
5.26613	0.000939						5.56915	-0.00063
5.27432	0.000935						5.57734	-0.00062
5.28251	0.00093						5.58553	-0.00062
5.2907	0.000922						5.59372	-0.00061
5.29889	0.000914						5.60191	-0.0006
5.30708	0.000905						5.6101	-0.00059
5.31527	0.000894						5.61829	-0.00058
5.32346	0.000883						5.62648	-0.00058
5.33165	0.000871						5.63467	-0.00057
5.33984	0.000857						5.64286	-0.00057
5.34803	0.00084						5.65105	-0.00057
5.35622	0.000813						5.65924	-0.00057
5.36441	0.000783						5.66743	-0.00056
5.3726	0.000758						5.67562	-0.00055
5.38079	0.000737						5.68381	-0.00055
5.38898	0.000717						5.692	-0.00054
5.39717	0.000696						5.70019	-0.00053
5.40536	0.000676						5.70838	-0.00053
5.41355	0.000655						5.71657	-0.00053
5.42174	0.000638						5.72476	-0.00054
5.42993	0.000629						5.73295	-0.00054
5.43812	0.000619						5.74114	-0.00053
5.44631	0.000609						5.74933	-0.00053
5.45449	0.000598						5.75752	-0.00052
5.46268	0.00059						5.76571	-0.0005
5.47088	0.000593						5.7739	-0.00049
5.47907	0.000605						5.78209	-0.00048
5.48726	0.000615						5.79028	-0.00048
5.49544	0.000621						5.79847	-0.00047
5.50363	0.000625						5.80666	-0.00047
5.51182	0.000635						5.81485	-0.00047
5.52001	0.000654						5.82304	-0.00046
5.5282	0.000674						5.83123	-0.00046
5.53639	0.000693						5.83941	-0.00045
5.54458	0.000705						5.8476	-0.00044
5.55277	0.000711						5.85579	-0.00044
5.56096	0.00073						5.86398	-0.00043
5.56915	0.000748						5.87217	-0.00043
5.57734	0.000764						5.88036	-0.00042
5.58553	0.000777						5.88855	-0.00042
5.59372	0.00079						5.89674	-0.00041
5.60191	0.0008						5.90493	-0.0004
5.6101	0.000807						5.91312	-0.0004
5.61829	0.000817						5.92131	-0.00039
5.62648	0.000834						5.9295	-0.00039
5.63467	0.000847						5.93769	-0.00039
5.64286	0.000852						5.94588	-0.00039
5.65105	0.000843						5.95407	-0.0004
5.65924	0.000824						5.96226	-0.0004
5.66743	0.000811						5.97045	-0.00039
5.67562	0.000799						5.97864	-0.00039
5.68381	0.000789						5.98683	-0.00038
5.692	0.00078						5.99502	-0.00037
5.70019	0.000774						6.00321	-0.00036
5.70838	0.000772						6.0114	-0.00036
5.71657	0.000775						6.01959	-0.00035
5.72476	0.000779						6.02778	-0.00035
5.73295	0.000778						6.03597	-0.00034
5.74114	0.000767						6.04416	-0.00034
5.74933	0.000746						6.05235	-0.00033
5.75752	0.00073						6.06054	-0.00033
5.76571	0.000718						6.06873	-0.00032
5.7739	0.00071						6.07692	-0.00032
5.78209	0.000706						6.08511	-0.00032
5.79028	0.000712						6.0933	-0.00032
5.79847	0.000718						6.10149	-0.00032
5.80666	0.000725						6.10968	-0.00033
5.81485	0.000733						6.11787	-0.00033
5.82304	0.000737						6.12606	-0.00033
5.83123	0.000736						6.13425	-0.00033
5.83941	0.000732						6.14244	-0.00033
5.8476	0.000739						6.15063	-0.00032
5.85579	0.000742						6.15882	-0.00032
5.86398	0.000742						6.16701	-0.00032
5.87217	0.000743						6.1752	-0.00031
5.88036	0.000741						6.18339	-0.0003
5.88855	0.000741						6.19158	-0.00029
5.89674	0.000748						6.19977	-0.00028
5.90493	0.000763						6.20796	-0.00027
5.91312	0.000773						6.21615	-0.00026
5.92131	0.000776						6.22433	-0.00025
5.9295	0.000771						6.23252	-0.00024
5.93769	0.000774						6.24071	-0.00024
5.94588	0.000783						6.2489	-0.00024
5.95407	0.000793						6.25709	-0.00023
5.96226	0.000801						6.26528	-0.00023
5.97045	0.000804						6.27347	-0.00023
5.97864	0.000803						6.28166	-0.00023
5.98683	0.000805						6.28985	-0.00023
5.99502	0.00081						6.29804	-0.00022
6.00321	0.000824						6.30623	-0.00022
6.0114	0.000846						6.31442	-0.00022
6.01959	0.000872						6.32261	-0.00021
6.02778	0.000935						6.3308	-0.00021
6.03597	0.001073						6.33899	-0.0002
6.04416	0.001185						6.34718	-0.0002
6.05235	0.001265						6.35537	-0.00019
6.06054	0.001298						6.36356	-0.00019
6.06873	0.001285						6.37175	-0.00019
6.07692	0.00126						6.37994	-0.00019
6.08511	0.001236						6.38813	-0.00018
6.0933	0.001216						6.39632	-0.00017
6.10149	0.001202						6.40451	-0.00016
6.10968	0.001192						6.4127	-0.00014
6.11787	0.001183						6.42089	-0.00013
6.12606	0.001174						6.42908	-0.00012
6.13425	0.001174						6.43727	-0.00011
6.14244	0.001189						6.44546	-0.0001
6.15063	0.001194						6.45365	-9.71e-05
6.15882	0.001185						6.46184	-9.1e-05
6.16701	0.001167						6.47003	-8.55e-05
6.1752	0.001156						6.47822	-8.1e-05
6.18339	0.00115						6.48641	-7.75e-05
6.19158	0.001147						6.4946	-7.45e-05
6.19977	0.001145						6.50279	-7.08e-05
6.20796	0.001142						6.51098	-6.52e-05
6.21615	0.001133						6.51917	-5.63e-05
6.22433	0.001122						6.52736	-4.4e-05
6.23252	0.001115						6.53555	-2.94e-05
6.24071	0.001109						6.54374	-1.47e-05
6.2489	0.001109						6.55193	-2.29e-06
6.25709	0.001117						6.56012	6.44e-06
6.26528	0.001124						6.56831	1.15e-05
6.27347	0.001126						6.5765	1.42e-05
6.28166	0.00112						6.58469	1.57e-05
6.28985	0.001115						6.59288	1.68e-05
6.29804	0.001134						6.60107	1.76e-05
6.30623	0.001184						6.60926	1.86e-05
6.31442	0.001222						6.61745	2.06e-05
6.32261	0.001245						6.62563	2.47e-05
6.3308	0.001249						6.63382	3.06e-05
6.33899	0.00125						6.64201	3.71e-05
6.34718	0.001247						6.6502	4.29e-05
6.35537	0.00124						6.65839	4.76e-05
6.36356	0.001233						6.66658	5.31e-05
6.37175	0.001232						6.67477	6.15e-05
6.37994	0.00123						6.68296	7.39e-05
6.38813	0.001224						6.69115	8.91e-05
6.39632	0.001211						6.69934	0.000105
6.40451	0.001199						6.70753	0.000118
6.4127	0.001187						6.71572	0.000128
6.42089	0.001174						6.72391	0.000138
6.42908	0.001162						6.7321	0.000147
6.43727	0.001157						6.74029	0.000156
6.44546	0.001159						6.74848	0.000166
6.45365	0.001164						6.75667	0.000175
6.46184	0.001169						6.76486	0.000182
6.47003	0.001173						6.77305	0.000188
6.47822	0.001175						6.78124	0.000194
6.48641	0.001184						6.78943	0.000199
6.4946	0.001209						6.79762	0.000206
6.50279	0.00125						6.80581	0.000213
6.51098	0.001287						6.814	0.000223
6.51917	0.00132						6.82219	0.000235
6.52736	0.001344						6.83038	0.000248
6.53555	0.001363						6.83857	0.000262
6.54374	0.001378						6.84676	0.000275
6.55193	0.001388						6.85495	0.000286
6.56012	0.001389						6.86314	0.000295
6.56831	0.001386						6.87133	0.000302
6.5765	0.001387						6.87952	0.000309
6.58469	0.001389						6.88771	0.000317
6.59288	0.001394						6.8959	0.000327
6.60107	0.001403						6.90409	0.000337
6.60926	0.00141						6.91228	0.000345
6.61745	0.001412						6.92047	0.00035
6.62563	0.00141						6.92866	0.000353
6.63382	0.001405						6.93685	0.000353
6.64201	0.001396						6.94504	0.000353
6.6502	0.001381						6.95323	0.000353
6.65839	0.001364						6.96142	0.000352
6.66658	0.001351						6.96961	0.000351
6.67477	0.001343						6.9778	0.000349
6.68296	0.001338						6.98599	0.000348
6.69115	0.001333						6.99418	0.000349
6.69934	0.001326						7.00237	0.000354
6.70753	0.001316						7.01055	0.000363
6.71572	0.001311						7.01874	0.000375
6.72391	0.001319						7.02693	0.000388
6.7321	0.001336						7.03512	0.0004
6.74029	0.001363						7.04331	0.000412
6.74848	0.001397						7.0515	0.000422
6.75667	0.001438						7.05969	0.000431
6.76486	0.001496						7.06788	0.000438
6.77305	0.001545						7.07607	0.000443
6.78124	0.001583						7.08426	0.000447
6.78943	0.001602						7.09245	0.000449
6.79762	0.001592						7.10064	0.000451
6.80581	0.001572						7.10883	0.000453
6.814	0.001562						7.11702	0.000457
6.82219	0.001568						7.12521	0.000464
6.83038	0.001588						7.1334	0.000474
6.83857	0.001609						7.14159	0.000487
6.84676	0.001624						7.14978	0.0005
6.85495	0.001628						7.15797	0.000514
6.86314	0.001612						7.16616	0.000527
6.87133	0.00159						7.17435	0.000538
6.87952	0.001564						7.18254	0.000549
6.88771	0.001546						7.19073	0.00056
6.8959	0.001535						7.19892	0.000568
6.90409	0.001525						7.20711	0.000576
6.91228	0.001513						7.2153	0.000582
6.92047	0.001499						7.22349	0.000586
6.92866	0.001489						7.23168	0.000588
6.93685	0.001481						7.23987	0.000589
6.94504	0.001476						7.24806	0.000588
6.95323	0.001481						7.25625	0.000585
6.96142	0.001495						7.26444	0.000581
6.96961	0.001512						7.27263	0.000577
6.9778	0.001521						7.28082	0.000577
6.98599	0.001526						7.28901	0.000581
6.99418	0.001535						7.2972	0.000589
7.00237	0.001544						7.30539	0.0006
7.01055	0.001552						7.31358	0.000612
7.01874	0.00156						7.32177	0.000623
7.02693	0.001573						7.32996	0.000631
7.03512	0.001597						7.33815	0.000635
7.04331	0.001622						7.34634	0.000637
7.0515	0.001643						7.35452	0.000638
7.05969	0.001671						7.36271	0.000639
7.06788	0.00172						7.3709	0.000642
7.07607	0.001765						7.3791	0.000646
7.08426	0.001782						7.38729	0.000651
7.09245	0.001777						7.39547	0.000656
7.10064	0.001773						7.40366	0.00066
7.10883	0.001773						7.41185	0.000663
7.11702	0.001773						7.42004	0.000666
7.12521	0.001772						7.42823	0.00067
7.1334	0.001772						7.43642	0.000674
7.14159	0.001778						7.44461	0.00068
7.14978	0.001784						7.4528	0.000687
7.15797	0.001792						7.46099	0.000696
7.16616	0.001804						7.46918	0.000708
7.17435	0.001814						7.47737	0.00072
7.18254	0.001815						7.48556	0.000731
7.19073	0.001807						7.49375	0.00074
7.19892	0.001803						7.50194	0.000744
7.20711	0.001815						7.51013	0.000745
7.2153	0.001833						7.51832	0.000743
7.22349	0.001853						7.52651	0.000742
7.23168	0.001874						7.5347	0.000742
7.23987	0.001893						7.54289	0.000747
7.24806	0.001908						7.55108	0.000757
7.25625	0.001917						7.55927	0.00077
7.26444	0.001924						7.56746	0.000784
7.27263	0.001928						7.57565	0.000795
7.28082	0.001932						7.58384	0.000802
7.28901	0.001943						7.59203	0.000803
7.2972	0.001952						7.60022	0.000802
7.30539	0.001958						7.60841	0.0008
7.31358	0.001956						7.6166	0.0008
7.32177	0.001945						7.62479	0.000804
7.32996	0.001932						7.63298	0.00081
7.33815	0.001926						7.64117	0.000817
7.34634	0.00193						7.64936	0.000823
7.35452	0.001941						7.65755	0.000827
7.36271	0.001962						7.66574	0.000829
7.3709	0.001999						7.67393	0.000832
7.3791	0.002043						7.68212	0.000835
7.38729	0.002083						7.69031	0.000839
7.39547	0.002117						7.6985	0.000843
7.40366	0.002133						7.70669	0.000847
7.41185	0.002129						7.71488	0.000849
7.42004	0.002111						7.72307	0.000848
7.42823	0.002088						7.73126	0.000845
7.43642	0.002081						7.73944	0.00084
7.44461	0.002088						7.74763	0.000833
7.4528	0.002094						7.75582	0.000826
7.46099	0.002098						7.76401	0.00082
7.46918	0.002098						7.7722	0.000818
7.47737	0.002098						7.78039	0.000819
7.48556	0.002103						7.78858	0.000823
7.49375	0.002104						7.79677	0.000829
7.50194	0.002095						7.80496	0.000836
7.51013	0.002071						7.81315	0.000843
7.51832	0.002042						7.82134	0.000851
7.52651	0.002021						7.82953	0.00086
7.5347	0.001998						7.83772	0.000871
7.54289	0.001974						7.84591	0.000884
7.55108	0.001947						7.8541	0.000897
7.55927	0.001918						7.86229	0.00091
7.56746	0.001889						7.87048	0.000919
7.57565	0.001873						7.87867	0.000923
7.58384	0.001878						7.88686	0.000922
7.59203	0.001889						7.89505	0.000918
7.60022	0.001899						7.90324	0.000912
7.60841	0.001907						7.91143	0.000908
7.6166	0.001909						7.91962	0.000911
7.62479	0.001903						7.92781	0.000919
7.63298	0.001898						7.936	0.000931
7.64117	0.001888						7.94419	0.000944
7.64936	0.001871						7.95238	0.000955
7.65755	0.001853						7.96057	0.000964
7.66574	0.001837						7.96876	0.000971
7.67393	0.001827						7.97695	0.000978
7.68212	0.001829						7.98514	0.000986
7.69031	0.001839						7.99333	0.000994
7.6985	0.00185						8.00152	0.001002
7.70669	0.001861						8.00971	0.001008
7.71488	0.001871						8.0179	0.001009
7.72307	0.001881						8.02609	0.001005
7.73126	0.001885						8.03428	0.000997
7.73944	0.00188						8.04247	0.000989
7.74763	0.001877						8.05066	0.000985
7.75582	0.001877						8.05885	0.000988
7.76401	0.001877						8.06704	0.001001
7.7722	0.001877						8.07523	0.00102
7.78039	0.001879						8.08342	0.001041
7.78858	0.001882						8.09161	0.00106
7.79677	0.001883						8.0998	0.001076
7.80496	0.001884						8.10799	0.001086
7.81315	0.001883						8.11618	0.00109
7.82134	0.001879						8.12436	0.001089
7.82953	0.001875						8.13255	0.001084
7.83772	0.00187						8.14075	0.001076
7.84591	0.001866						8.14893	0.001068
7.8541	0.001862						8.15712	0.00106
7.86229	0.001863						8.16531	0.001054
7.87048	0.001862						8.1735	0.001052
7.87867	0.001859						8.18169	0.001053
7.88686	0.001851						8.18988	0.001058
7.89505	0.001842						8.19807	0.001067
7.90324	0.001846						8.20626	0.001079
7.91143	0.001862						8.21445	0.001092
7.91962	0.001884						8.22264	0.001104
7.92781	0.001903						8.23083	0.001114
7.936	0.001915						8.23902	0.001123
7.94419	0.001921						8.24721	0.001128
7.95238	0.001926						8.2554	0.001132
7.96057	0.00193						8.26359	0.001135
7.96876	0.001936						8.27178	0.001138
7.97695	0.001947						8.27997	0.001142
7.98514	0.001958						8.28816	0.001148
7.99333	0.001966						8.29635	0.001156
8.00152	0.00197						8.30454	0.001165
8.00971	0.001968						8.31273	0.001175
8.0179	0.001965						8.32092	0.001185
8.02609	0.001973						8.32911	0.001196
8.03428	0.002						8.3373	0.001207
8.04247	0.002036						8.34549	0.001217
8.05066	0.002067						8.35368	0.001225
8.05885	0.002092						8.36187	0.00123
8.06704	0.002112						8.37006	0.001231
8.07523	0.002127						8.37825	0.001226
8.08342	0.00214						8.38644	0.001219
8.09161	0.002153						8.39463	0.001209
8.0998	0.00216						8.40282	0.001202
8.10799	0.002156						8.41101	0.001197
8.11618	0.002141						8.4192	0.001198
8.12436	0.00213						8.42739	0.001202
8.13255	0.002121						8.43558	0.00121
8.14075	0.002115						8.44377	0.001218
8.14893	0.002112						8.45196	0.001225
8.15712	0.002117						8.46015	0.00123
8.16531	0.002119						8.46834	0.001232
8.1735	0.002114						8.47653	0.001231
8.18169	0.002102						8.48472	0.001228
8.18988	0.00209						8.49291	0.001223
8.19807	0.002083						8.50109	0.001219
8.20626	0.002086						8.50929	0.001218
8.21445	0.002113						8.51747	0.001219
8.22264	0.002148						8.52567	0.001224
8.23083	0.002178						8.53385	0.001232
8.23902	0.002199						8.54204	0.001241
8.24721	0.002207						8.55023	0.001249
8.2554	0.002207						8.55842	0.001255
8.26359	0.002203						8.56661	0.00126
8.27178	0.002196						8.5748	0.001264
8.27997	0.002184						8.58299	0.001267
8.28816	0.002176						8.59118	0.001271
8.29635	0.002174						8.59937	0.001274
8.30454	0.002174						8.60756	0.001277
8.31273	0.002179						8.61575	0.00128
8.32092	0.002201						8.62394	0.001284
8.32911	0.002246						8.63213	0.001289
8.3373	0.002289						8.64032	0.001295
8.34549	0.002318						8.64851	0.001301
8.35368	0.002335						8.6567	0.001304
8.36187	0.002337						8.66489	0.001303
8.37006	0.002329						8.67308	0.0013
8.37825	0.002325						8.68127	0.001294
8.38644	0.002327						8.68946	0.001287
8.39463	0.002328						8.69765	0.001283
8.40282	0.002327						8.70584	0.001284
8.41101	0.002323						8.71403	0.001292
8.4192	0.002325						8.72222	0.001305
8.42739	0.002328						8.73041	0.001322
8.43558	0.002329						8.7386	0.001338
8.44377	0.002329						8.74679	0.001353
8.45196	0.002339						8.75498	0.001366
8.46015	0.002368						8.76317	0.00138
8.46834	0.002404						8.77136	0.001394
8.47653	0.002434						8.77955	0.001409
8.48472	0.002443						8.78774	0.001422
8.49291	0.002435						8.79593	0.001432
8.50109	0.002419						8.80412	0.001438
8.50929	0.002404						8.81231	0.001438
8.51747	0.002399						8.8205	0.001435
8.52567	0.002407						8.82869	0.00143
8.53385	0.002413						8.83688	0.001423
8.54204	0.002418						8.84507	0.001416
8.55023	0.00243						8.85326	0.00141
8.55842	0.002452						8.86145	0.001405
8.56661	0.002478						8.86964	0.001402
8.5748	0.002503						8.87782	0.0014
8.58299	0.002521						8.88602	0.0014
8.59118	0.002533						8.8942	0.001402
8.59937	0.00254						8.9024	0.001403
8.60756	0.002552						8.91058	0.001405
8.61575	0.00257						8.91877	0.001405
8.62394	0.002585						8.92696	0.001405
8.63213	0.002592						8.93515	0.001406
8.64032	0.002587						8.94334	0.001407
8.64851	0.00258						8.95153	0.001408
8.6567	0.002575						8.95972	0.001411
8.66489	0.002565						8.96791	0.001413
8.67308	0.002553						8.9761	0.001415
8.68127	0.002553						8.98429	0.001416
8.68946	0.002564						8.99248	0.001417
8.69765	0.002578						9.00067	0.001421
8.70584	0.002595						9.00886	0.001428
8.71403	0.002615						9.01705	0.001439
8.72222	0.002639						9.02524	0.00145
8.73041	0.002664						9.03343	0.001461
8.7386	0.002687						9.04162	0.00147
8.74679	0.002702						9.04981	0.001475
8.75498	0.002702						9.058	0.001477
8.76317	0.002681						9.06619	0.001476
8.77136	0.002666						9.07438	0.001473
8.77955	0.002659						9.08257	0.001469
8.78774	0.002652						9.09076	0.001464
8.79593	0.002638						9.09895	0.001459
8.80412	0.002623						9.10714	0.001453
8.81231	0.002617						9.11533	0.001447
8.8205	0.002612						9.12352	0.001441
8.82869	0.002608						9.13171	0.001434
8.83688	0.002604						9.1399	0.001428
8.84507	0.0026						9.14809	0.001424
8.85326	0.002596						9.15628	0.001424
8.86145	0.002595						9.16447	0.001428
8.86964	0.002599						9.17266	0.001436
8.87782	0.002609						9.18085	0.001447
8.88602	0.002619						9.18904	0.001459
8.8942	0.002626						9.19723	0.001472
8.9024	0.002629						9.20542	0.001483
8.91058	0.002625						9.21361	0.001494
8.91877	0.002617						9.2218	0.001503
8.92696	0.002618						9.22999	0.00151
8.93515	0.002626						9.23818	0.001515
8.94334	0.002633						9.24637	0.001519
8.95153	0.002637						9.25455	0.001523
8.95972	0.002638						9.26275	0.00153
8.96791	0.00264						9.27093	0.001539
8.9761	0.002646						9.27913	0.001552
8.98429	0.002653						9.28731	0.001566
8.99248	0.002655						9.2955	0.001579
9.00067	0.002654						9.30369	0.00159
9.00886	0.002655						9.31188	0.001598
9.01705	0.002654						9.32007	0.001603
9.02524	0.00265						9.32826	0.001604
9.03343	0.00264						9.33645	0.001601
9.04162	0.002636						9.34464	0.001595
9.04981	0.002635						9.35283	0.001587
9.058	0.002635						9.36102	0.001577
9.06619	0.002641						9.36921	0.001567
9.07438	0.002653						9.3774	0.001558
9.08257	0.002659						9.38559	0.00155
9.09076	0.002661						9.39378	0.001545
9.09895	0.002667						9.40197	0.001543
9.10714	0.002682						9.41016	0.001545
9.11533	0.002697						9.41835	0.001548
9.12352	0.002709						9.42654	0.001554
9.13171	0.002718						9.43473	0.001559
9.1399	0.002727						9.44292	0.001564
9.14809	0.002746						9.45111	0.001568
9.15628	0.00277						9.4593	0.001572
9.16447	0.00279						9.46749	0.001577
9.17266	0.002812						9.47568	0.001583
9.18085	0.002853						9.48387	0.001591
9.18904	0.002919						9.49206	0.0016
9.19723	0.002986						9.50025	0.001608
9.20542	0.00305						9.50844	0.001616
9.21361	0.003106						9.51663	0.001624
9.2218	0.003151						9.52482	0.00163
9.22999	0.003171						9.53301	0.001634
9.23818	0.003159						9.5412	0.001636
9.24637	0.003142						9.54939	0.001636
9.25455	0.003118						9.55758	0.001633
9.26275	0.003089						9.56577	0.001628
9.27093	0.003059						9.57396	0.001621
9.27913	0.003028						9.58215	0.001612
9.28731	0.002996						9.59034	0.001602
9.2955	0.002963						9.59853	0.001591
9.30369	0.002931						9.60672	0.001582
9.31188	0.002904						9.61491	0.001575
9.32007	0.002885						9.6231	0.001571
9.32826	0.002873						9.63129	0.001569
9.33645	0.002861						9.63947	0.001569
9.34464	0.002847						9.64766	0.001571
9.35283	0.002829						9.65586	0.001573
9.36102	0.002816						9.66404	0.001578
9.36921	0.002806						9.67223	0.001585
9.3774	0.002799						9.68042	0.001594
9.38559	0.003136						9.68861	0.001607
9.39378	0.004138						9.6968	0.001622
9.40197	0.004616						9.70499	0.00164
9.41016	0.004677						9.71318	0.001658
9.41835	0.004664						9.72137	0.001676
9.42654	0.004581						9.72956	0.001691
9.43473	0.004486						9.73775	0.001704
9.44292	0.004391						9.74594	0.001715
9.45111	0.004301						9.75413	0.001723
9.4593	0.00422						9.76232	0.001729
9.46749	0.004145						9.77051	0.001733
9.47568	0.004073						9.7787	0.001734
9.48387	0.004004						9.78689	0.001733
9.49206	0.003939						9.79508	0.001731
9.50025	0.003884						9.80327	0.00173
9.50844	0.003831						9.81146	0.001732
9.51663	0.003778						9.81965	0.001736
9.52482	0.003724						9.82784	0.001743
9.53301	0.003671						9.83603	0.00175
9.5412	0.003619						9.84422	0.001757
9.54939	0.003564						9.85241	0.001761
9.55758	0.003497						9.8606	0.001764
9.56577	0.00343						9.86879	0.001763
9.57396	0.003371						9.87698	0.001762
9.58215	0.003317						9.88517	0.001759
9.59034	0.003269						9.89336	0.001757
9.59853	0.003224						9.90155	0.001756
9.60672	0.003179						9.90974	0.001757
9.61491	0.003134						9.91793	0.001761
9.6231	0.003088						9.92612	0.001769
9.63129	0.003051						9.93431	0.00178
9.63947	0.003035						9.9425	0.001794
9.64766	0.003036						9.95069	0.001808
9.65586	0.003034						9.95888	0.001819
9.66404	0.003022						9.96707	0.001826
9.67223	0.002993						9.97526	0.001828
9.68042	0.002954						9.98345	0.001826
9.68861	0.002918						9.99164	0.001822
9.6968	0.002881						9.99983	0.001816
9.70499	0.002844						10.008	0.001811
9.71318	0.002808						10.0162	0.001809
9.72137	0.002777						10.0244	0.001811
9.72956	0.002748						10.0326	0.001816
9.73775	0.00272						10.0408	0.001826
9.74594	0.002691						10.049	0.00184
9.75413	0.002659						10.0572	0.001855
9.76232	0.002624						10.0653	0.00187
9.77051	0.0026						10.0735	0.001883
9.7787	0.0026						10.0817	0.001893
9.78689	0.002616						10.0899	0.001899
9.79508	0.002638						10.0981	0.001903
9.80327	0.002665						10.1063	0.001907
9.81146	0.002695						10.1145	0.001912
9.81965	0.002732						10.1227	0.00192
9.82784	0.002822						10.1309	0.001931
9.83603	0.003021						10.139	0.001944
9.84422	0.003201						10.1472	0.00196
9.85241	0.003335						10.1554	0.00198
9.8606	0.00337						10.1636	0.002002
9.86879	0.003338						10.1718	0.002028
9.87698	0.003294						10.18	0.002057
9.88517	0.003251						10.1882	0.002087
9.89336	0.00321						10.1964	0.002118
9.90155	0.003171						10.2046	0.002148
9.90974	0.003137						10.2128	0.002175
9.91793	0.00311						10.221	0.002195
9.92612	0.003088						10.2291	0.002206
9.93431	0.003068						10.2373	0.002208
9.9425	0.00305						10.2455	0.002201
9.95069	0.003037						10.2537	0.002186
9.95888	0.003026						10.2619	0.002164
9.96707	0.003019						10.2701	0.002138
9.97526	0.003016						10.2783	0.002109
9.98345	0.003013						10.2865	0.002079
9.99164	0.003004						10.2947	0.002052
9.99983	0.002984						10.3028	0.002031
10.008	0.002958						10.311	0.002019
10.0162	0.002934						10.3192	0.002019
10.0244	0.002921						10.3274	0.002029
10.0326	0.002916						10.3356	0.002047
10.0408	0.00291						10.3438	0.002071
10.049	0.002899						10.352	0.002099
10.0572	0.002886						10.3602	0.002128
10.0653	0.002882						10.3684	0.002156
10.0735	0.002893						10.3766	0.00218
10.0817	0.002904						10.3848	0.002199
10.0899	0.002905						10.3929	0.002211
10.0981	0.0029						10.4011	0.002219
10.1063	0.002898						10.4093	0.002223
10.1145	0.002905						10.4175	0.002225
10.1227	0.002924						10.4257	0.002225
10.1309	0.002926						10.4339	0.002226
10.139	0.002919						10.4421	0.002228
10.1472	0.002928						10.4503	0.002232
10.1554	0.002956						10.4584	0.002236
10.1636	0.002984						10.4666	0.00224
10.1718	0.00299						10.4748	0.002245
10.18	0.002977						10.483	0.00225
10.1882	0.002957						10.4912	0.002257
10.1964	0.002937						10.4994	0.002268
10.2046	0.002915						10.5076	0.002282
10.2128	0.002893						10.5158	0.002296
10.221	0.002871						10.524	0.002308
10.2291	0.002848						10.5322	0.002315
10.2373	0.002829						10.5404	0.002313
10.2455	0.002825						10.5485	0.002304
10.2537	0.002829						10.5567	0.002289
10.2619	0.002841						10.5649	0.002271
10.2701	0.002857						10.5731	0.002253
10.2783	0.00287						10.5813	0.002237
10.2865	0.002868						10.5895	0.002227
10.2947	0.002857						10.5977	0.002222
10.3028	0.002848						10.6059	0.002222
10.311	0.002846						10.6141	0.002225
10.3192	0.002847						10.6222	0.002227
10.3274	0.002848						10.6304	0.002227
10.3356	0.002846						10.6386	0.002226
10.3438	0.002838						10.6468	0.002223
10.352	0.002823						10.655	0.002221
10.3602	0.002805						10.6632	0.002222
10.3684	0.002782						10.6714	0.002224
10.3766	0.002749						10.6796	0.002228
10.3848	0.002727						10.6878	0.002232
10.3929	0.002723						10.696	0.002237
10.4011	0.002744						10.7042	0.00224
10.4093	0.002802						10.7123	0.002239
10.4175	0.002896						10.7205	0.002235
10.4257	0.002983						10.7287	0.002228
10.4339	0.003024						10.7369	0.00222
10.4421	0.00303						10.7451	0.002215
10.4503	0.003026						10.7533	0.002215
10.4584	0.003						10.7615	0.002218
10.4666	0.002967						10.7697	0.002224
10.4748	0.002941						10.7779	0.002227
10.483	0.002916						10.786	0.002227
10.4912	0.002887						10.7942	0.002222
10.4994	0.002858						10.8024	0.002214
10.5076	0.002838						10.8106	0.002206
10.5158	0.002826						10.8188	0.002199
10.524	0.002826						10.827	0.002195
10.5322	0.002825						10.8352	0.002191
10.5404	0.002817						10.8434	0.002188
10.5485	0.0028						10.8516	0.002184
10.5567	0.00278						10.8598	0.002178
10.5649	0.00276						10.8679	0.002173
10.5731	0.002743						10.8761	0.00217
10.5813	0.00273						10.8843	0.002171
10.5895	0.002718						10.8925	0.002179
10.5977	0.002703						10.9007	0.002193
10.6059	0.002684						10.9089	0.00221
10.6141	0.002662						10.9171	0.002228
10.6222	0.002638						10.9253	0.002243
10.6304	0.002623						10.9335	0.002253
10.6386	0.002616						10.9416	0.002257
10.6468	0.002609						10.9498	0.002253
10.655	0.002603						10.958	0.002243
10.6632	0.00259						10.9662	0.002228
10.6714	0.002568						10.9744	0.002211
10.6796	0.002554						10.9826	0.002193
10.6878	0.002539						10.9908	0.002177
10.696	0.002525						10.999	0.002167
10.7042	0.00251						11.0072	0.002164
10.7123	0.002498						11.0154	0.002167
10.7205	0.002485						11.0236	0.002174
10.7287	0.002471						11.0317	0.002183
10.7369	0.002459						11.0399	0.00219
10.7451	0.002457						11.0481	0.002194
10.7533	0.002464						11.0563	0.002194
10.7615	0.002472						11.0645	0.00219
10.7697	0.002479						11.0727	0.002184
10.7779	0.002486						11.0809	0.002178
10.786	0.002491						11.0891	0.002175
10.7942	0.002489						11.0973	0.002177
10.8024	0.002476						11.1054	0.002184
10.8106	0.00247						11.1136	0.002192
10.8188	0.002465						11.1218	0.002201
10.827	0.002454						11.13	0.002207
10.8352	0.002438						11.1382	0.002212
10.8434	0.002421						11.1464	0.002215
10.8516	0.002402						11.1546	0.002218
10.8598	0.002379						11.1628	0.00222
10.8679	0.002359						11.171	0.002222
10.8761	0.002352						11.1791	0.002222
10.8843	0.002354						11.1873	0.00222
10.8925	0.002361						11.1955	0.002214
10.9007	0.002368						11.2037	0.002208
10.9089	0.00237						11.2119	0.002201
10.9171	0.002359						11.2201	0.002197
10.9253	0.002342						11.2283	0.002195
10.9335	0.002333						11.2365	0.002196
10.9416	0.002332						11.2447	0.002198
10.9498	0.002332						11.2529	0.0022
10.958	0.002331						11.261	0.002201
10.9662	0.00233						11.2692	0.0022
10.9744	0.002328						11.2774	0.002197
10.9826	0.002325						11.2856	0.002192
10.9908	0.002322						11.2938	0.002186
10.999	0.002324						11.302	0.002179
11.0072	0.002327						11.3102	0.002172
11.0154	0.002341						11.3184	0.002164
11.0236	0.002376						11.3266	0.002154
11.0317	0.002399						11.3348	0.002143
11.0399	0.002406						11.343	0.002131
11.0481	0.002393						11.3511	0.002118
11.0563	0.002376						11.3593	0.002107
11.0645	0.002356						11.3675	0.002098
11.0727	0.002337						11.3757	0.002091
11.0809	0.002331						11.3839	0.002088
11.0891	0.002337						11.3921	0.002088
11.0973	0.00234						11.4003	0.002092
11.1054	0.002339						11.4085	0.002097
11.1136	0.00233						11.4167	0.002102
11.1218	0.002322						11.4248	0.002107
11.13	0.002312						11.433	0.00211
11.1382	0.002294						11.4412	0.002111
11.1464	0.002271						11.4494	0.002109
11.1546	0.002249						11.4576	0.002107
11.1628	0.002227						11.4658	0.002104
11.171	0.00221						11.474	0.002102
11.1791	0.002206						11.4822	0.002102
11.1873	0.002207						11.4904	0.002105
11.1955	0.002207						11.4986	0.00211
11.2037	0.002202						11.5068	0.002116
11.2119	0.002193						11.5149	0.002122
11.2201	0.002184						11.5231	0.002124
11.2283	0.002189						11.5313	0.002122
11.2365	0.002209						11.5395	0.002114
11.2447	0.002224						11.5477	0.002103
11.2529	0.002231						11.5559	0.00209
11.261	0.002224						11.5641	0.002077
11.2692	0.002215						11.5723	0.002066
11.2774	0.00221						11.5805	0.002057
11.2856	0.002208						11.5886	0.002048
11.2938	0.002207						11.5968	0.00204
11.302	0.002205						11.605	0.002032
11.3102	0.002204						11.6132	0.002024
11.3184	0.002203						11.6214	0.002018
11.3266	0.002201						11.6296	0.002014
11.3348	0.002198						11.6378	0.002012
11.343	0.002197						11.646	0.002013
11.3511	0.002197						11.6542	0.002015
11.3593	0.002202						11.6623	0.002018
11.3675	0.002221						11.6705	0.00202
11.3757	0.002247						11.6787	0.002021
11.3839	0.002271						11.6869	0.002021
11.3921	0.002291						11.6951	0.002022
11.4003	0.002304						11.7033	0.002024
11.4085	0.002323						11.7115	0.002028
11.4167	0.002337						11.7197	0.002034
11.4248	0.002336						11.7279	0.002042
11.433	0.002324						11.7361	0.00205
11.4412	0.002313						11.7442	0.002056
11.4494	0.002299						11.7524	0.002058
11.4576	0.002282						11.7606	0.002054
11.4658	0.002273						11.7688	0.002045
11.474	0.002292						11.777	0.002031
11.4822	0.002321						11.7852	0.002016
11.4904	0.002347						11.7934	0.002004
11.4986	0.002367						11.8016	0.001997
11.5068	0.002384						11.8098	0.001995
11.5149	0.002406						11.818	0.001997
11.5231	0.002425						11.8262	0.002
11.5313	0.002435						11.8343	0.002003
11.5395	0.002434						11.8425	0.002005
11.5477	0.002429						11.8507	0.002009
11.5559	0.002426						11.8589	0.002012
11.5641	0.002424						11.8671	0.002017
11.5723	0.002424						11.8753	0.00202
11.5805	0.002433						11.8835	0.002021
11.5886	0.002457						11.8917	0.00202
11.5968	0.002479						11.8999	0.002015
11.605	0.002493						11.908	0.002011
11.6132	0.0025						11.9162	0.002007
11.6214	0.002499						11.9244	0.002007
11.6296	0.002486						11.9326	0.002009
11.6378	0.002478						11.9408	0.002013
11.646	0.002471						11.949	0.002018
11.6542	0.002462						11.9572	0.002021
11.6623	0.00245						11.9654	0.002021
11.6705	0.002435						11.9736	0.002018
11.6787	0.002415						11.9817	0.002013
11.6869	0.002388						11.9899	0.002007
11.6951	0.002375						11.9981	0.002
11.7033	0.002377						12.0063	0.001995
11.7115	0.00238						12.0145	0.001991
11.7197	0.00238						12.0227	0.001988
11.7279	0.00237						12.0309	0.001984
11.7361	0.002353						12.0391	0.001978
11.7442	0.002337						12.0473	0.00197
11.7524	0.00232						12.0555	0.001961
11.7606	0.002303						12.0637	0.001951
11.7688	0.002286						12.0718	0.001941
11.777	0.002266						12.08	0.001933
11.7852	0.002243						12.0882	0.001926
11.7934	0.002221						12.0964	0.001922
11.8016	0.002204						12.1046	0.001917
11.8098	0.002189						12.1128	0.00191
11.818	0.002175						12.121	0.0019
11.8262	0.002167						12.1292	0.001883
11.8343	0.002172						12.1374	0.00186
11.8425	0.002181						12.1456	0.00183
11.8507	0.002188						12.1537	0.001797
11.8589	0.002197						12.1619	0.001764
11.8671	0.002216						12.1701	0.001738
11.8753	0.002241						12.1783	0.001725
11.8835	0.002259						12.1865	0.001727
11.8917	0.002264						12.1947	0.001743
11.8999	0.002246						12.2029	0.001767
11.908	0.002217						12.2111	0.001795
11.9162	0.002193						12.2193	0.001822
11.9244	0.002173						12.2274	0.001847
11.9326	0.002155						12.2356	0.001868
11.9408	0.002142						12.2438	0.001886
11.949	0.002137						12.252	0.001899
11.9572	0.002136						12.2602	0.001907
11.9654	0.002153						12.2684	0.001911
11.9736	0.002233						12.2766	0.001913
11.9817	0.002393						12.2848	0.001914
11.9899	0.002635						12.293	0.001917
11.9981	0.002981						12.3012	0.001921
12.0063	0.003376						12.3094	0.001927
12.0145	0.003591						12.3175	0.001931
12.0227	0.003658						12.3257	0.001931
12.0309	0.003674						12.3339	0.001927
12.0391	0.003681						12.3421	0.001919
12.0473	0.003675						12.3503	0.001907
12.0555	0.003642						12.3585	0.001895
12.0637	0.003584						12.3667	0.001883
12.0718	0.003527						12.3749	0.001872
12.08	0.003472						12.3831	0.001864
12.0882	0.003418						12.3912	0.001857
12.0964	0.003362						12.3994	0.001851
12.1046	0.0033						12.4076	0.001844
12.1128	0.003251						12.4158	0.001836
12.121	0.00322						12.424	0.001825
12.1292	0.003197						12.4322	0.001812
12.1374	0.003174						12.4404	0.001798
12.1456	0.003145						12.4486	0.001783
12.1537	0.003106						12.4568	0.00177
12.1619	0.003061						12.4649	0.001761
12.1701	0.003023						12.4731	0.001758
12.1783	0.002988						12.4813	0.001761
12.1865	0.00295						12.4895	0.001768
12.1947	0.00291						12.4977	0.001778
12.2029	0.00287						12.5059	0.001787
12.2111	0.002837						12.5141	0.001792
12.2193	0.002805						12.5223	0.001794
12.2274	0.002774						12.5305	0.001794
12.2356	0.002744						12.5387	0.001792
12.2438	0.002711						12.5468	0.001789
12.252	0.002674						12.555	0.001787
12.2602	0.002634						12.5632	0.001783
12.2684	0.002604						12.5714	0.001777
12.2766	0.002576						12.5796	0.001771
12.2848	0.00255						12.5878	0.001766
12.293	0.002524						12.596	0.001763
12.3012	0.002496						12.6042	0.001762
12.3094	0.002467						12.6124	0.001761
12.3175	0.002435						12.6206	0.001758
12.3257	0.002401						12.6288	0.001752
12.3339	0.002371						12.6369	0.001743
12.3421	0.002349						12.6451	0.001735
12.3503	0.002327						12.6533	0.001728
12.3585	0.002306						12.6615	0.001724
12.3667	0.002284						12.6697	0.001723
12.3749	0.002261						12.6779	0.001722
12.3831	0.00224						12.6861	0.001721
12.3912	0.002219						12.6943	0.001717
12.3994	0.002199						12.7025	0.001712
12.4076	0.002178						12.7106	0.001706
12.4158	0.002157						12.7188	0.001699
12.424	0.002144						12.727	0.001693
12.4322	0.002153						12.7352	0.001688
12.4404	0.002167						12.7434	0.001685
12.4486	0.002177						12.7516	0.001683
12.4568	0.002184						12.7598	0.001682
12.4649	0.002188						12.768	0.001682
12.4731	0.00219						12.7762	0.001681
12.4813	0.002189						12.7843	0.00168
12.4895	0.002182						12.7925	0.001678
12.4977	0.00217						12.8007	0.001675
12.5059	0.002157						12.8089	0.001673
12.5141	0.002144						12.8171	0.001671
12.5223	0.002135						12.8253	0.001669
12.5305	0.002132						12.8335	0.001666
12.5387	0.002129						12.8417	0.001664
12.5468	0.002123						12.8499	0.001663
12.555	0.002117						12.8581	0.001664
12.5632	0.002113						12.8663	0.001667
12.5714	0.002108						12.8744	0.001672
12.5796	0.002097						12.8826	0.00168
12.5878	0.002083						12.8908	0.00169
12.596	0.002073						12.899	0.001699
12.6042	0.002068						12.9072	0.001705
12.6124	0.002069						12.9154	0.001704
12.6206	0.002073						12.9236	0.001695
12.6288	0.002079						12.9318	0.001678
12.6369	0.002088						12.94	0.001656
12.6451	0.002101						12.9482	0.001636
12.6533	0.002112						12.9563	0.00162
12.6615	0.002122						12.9645	0.001609
12.6697	0.002131						12.9727	0.001604
12.6779	0.002135						12.9809	0.001602
12.6861	0.002133						12.9891	0.001604
12.6943	0.00214						12.9973	0.001608
12.7025	0.002153						13.0055	0.001614
12.7106	0.002171						13.0137	0.00162
12.7188	0.002193						13.0219	0.001624
12.727	0.002206						13.03	0.001624
12.7352	0.002205						13.0382	0.001621
12.7434	0.002188						13.0464	0.001616
12.7516	0.002175						13.0546	0.001611
12.7598	0.002178						13.0628	0.001607
12.768	0.002194						13.071	0.001606
12.7762	0.002208						13.0792	0.001606
12.7843	0.002219						13.0874	0.001606
12.7925	0.002227						13.0956	0.001605
12.8007	0.002231						13.1037	0.001601
12.8089	0.002232						13.1119	0.001594
12.8171	0.002229						13.1201	0.001584
12.8253	0.00223						13.1283	0.001571
12.8335	0.002237						13.1365	0.001556
12.8417	0.002241						13.1447	0.001542
12.8499	0.002243						13.1529	0.001532
12.8581	0.002242						13.1611	0.001528
12.8663	0.00224						13.1693	0.00153
12.8744	0.002237						13.1775	0.001536
12.8826	0.002234						13.1857	0.001544
12.8908	0.002239						13.1938	0.001552
12.899	0.002257						13.202	0.001557
12.9072	0.002277						13.2102	0.00156
12.9154	0.002284						13.2184	0.001561
12.9236	0.002286						13.2266	0.001561
12.9318	0.002293						13.2348	0.001559
12.94	0.0023						13.243	0.001557
12.9482	0.002305						13.2512	0.001553
12.9563	0.002304						13.2594	0.001549
12.9645	0.002296						13.2675	0.001546
12.9727	0.002286						13.2757	0.001545
12.9809	0.002271						13.2839	0.001545
12.9891	0.002246						13.2921	0.001544
12.9973	0.00222						13.3003	0.001541
13.0055	0.002192						13.3085	0.001531
13.0137	0.002166						13.3167	0.001517
13.0219	0.002146						13.3249	0.0015
13.03	0.002128						13.3331	0.001485
13.0382	0.00211						13.3413	0.001475
13.0464	0.002092						13.3494	0.00147
13.0546	0.002073						13.3576	0.001471
13.0628	0.002051						13.3658	0.001475
13.071	0.002027						13.374	0.001479
13.0792	0.002019						13.3822	0.001483
13.0874	0.002017						13.3904	0.001485
13.0956	0.00201						13.3986	0.001486
13.1037	0.001997						13.4068	0.001484
13.1119	0.001971						13.415	0.00148
13.1201	0.00194						13.4232	0.001473
13.1283	0.001925						13.4314	0.001466
13.1365	0.001935						13.4395	0.001459
13.1447	0.00195						13.4477	0.001454
13.1529	0.001964						13.4559	0.001451
13.1611	0.001983						13.4641	0.001447
13.1693	0.002015						13.4723	0.001443
13.1775	0.002035						13.4805	0.001435
13.1857	0.002045						13.4887	0.001426
13.1938	0.002054						13.4969	0.001415
13.202	0.002066						13.5051	0.001404
13.2102	0.002078						13.5132	0.001394
13.2184	0.002092						13.5214	0.001387
13.2266	0.00211						13.5296	0.001382
13.2348	0.002126						13.5378	0.001378
13.243	0.002142						13.546	0.001375
13.2512	0.002167						13.5542	0.001371
13.2594	0.002189						13.5624	0.001367
13.2675	0.002203						13.5706	0.001363
13.2757	0.002208						13.5788	0.001361
13.2839	0.002204						13.5869	0.001363
13.2921	0.002196						13.5951	0.001368
13.3003	0.002183						13.6033	0.001375
13.3085	0.002166						13.6115	0.001382
13.3167	0.002153						13.6197	0.001387
13.3249	0.002146						13.6279	0.00139
13.3331	0.00214						13.6361	0.00139
13.3413	0.00214						13.6443	0.001389
13.3494	0.002173						13.6525	0.001387
13.3576	0.002252						13.6607	0.001387
13.3658	0.002322						13.6689	0.001387
13.374	0.002382						13.677	0.001389
13.3822	0.00243						13.6852	0.001389
13.3904	0.002466						13.6934	0.001387
13.3986	0.002493						13.7016	0.001383
13.4068	0.002513						13.7098	0.001374
13.415	0.002523						13.718	0.001363
13.4232	0.002513						13.7262	0.00135
13.4314	0.002476						13.7344	0.001338
13.4395	0.002446						13.7426	0.001328
13.4477	0.002444						13.7508	0.00132
13.4559	0.002462						13.7589	0.001316
13.4641	0.00249						13.7671	0.001314
13.4723	0.002528						13.7753	0.001314
13.4805	0.002586						13.7835	0.001314
13.4887	0.002639						13.7917	0.001313
13.4969	0.002651						13.7999	0.001309
13.5051	0.002633						13.8081	0.001305
13.5132	0.00261						13.8163	0.001299
13.5214	0.00259						13.8245	0.001293
13.5296	0.002579						13.8326	0.001288
13.5378	0.002572						13.8408	0.001284
13.546	0.002567						13.849	0.001283
13.5542	0.002561						13.8572	0.001283
13.5624	0.002553						13.8654	0.001284
13.5706	0.002544						13.8736	0.001284
13.5788	0.002539						13.8818	0.001283
13.5869	0.002531						13.89	0.001282
13.5951	0.00252						13.8982	0.001279
13.6033	0.002504						13.9063	0.001275
13.6115	0.002486						13.9145	0.001271
13.6197	0.002472						13.9227	0.001266
13.6279	0.00247						13.9309	0.001261
13.6361	0.002473						13.9391	0.001256
13.6443	0.002475						13.9473	0.001252
13.6525	0.002474						13.9555	0.001248
13.6607	0.002472						13.9637	0.001245
13.6689	0.002469						13.9719	0.001241
13.677	0.002463						13.9801	0.001235
13.6852	0.002456						13.9883	0.001227
13.6934	0.002459						13.9964	0.001218
13.7016	0.002474						14.0046	0.001209
13.7098	0.002493						14.0128	0.001204
13.718	0.002508						14.021	0.001202
13.7262	0.00252						14.0292	0.001205
13.7344	0.002531						14.0374	0.00121
13.7426	0.002536						14.0456	0.001216
13.7508	0.002536						14.0538	0.001221
13.7589	0.002544						14.062	0.001223
13.7671	0.002551						14.0701	0.001221
13.7753	0.002553						14.0783	0.001214
13.7835	0.002552						14.0865	0.001203
13.7917	0.002549						14.0947	0.001191
13.7999	0.002544						14.1029	0.00118
13.8081	0.002537						14.1111	0.001172
13.8163	0.002537						14.1193	0.001167
13.8245	0.00254						14.1275	0.001163
13.8326	0.00255						14.1357	0.001159
13.8408	0.002568						14.1439	0.001153
13.849	0.002592						14.152	0.001146
13.8572	0.002638						14.1602	0.001139
13.8654	0.002731						14.1684	0.001131
13.8736	0.002818						14.1766	0.001123
13.8818	0.00286						14.1848	0.001115
13.89	0.002864						14.193	0.001107
13.8982	0.002857						14.2012	0.001098
13.9063	0.002849						14.2094	0.001089
13.9145	0.002844						14.2176	0.00108
13.9227	0.002845						14.2257	0.001072
13.9309	0.002848						14.2339	0.001066
13.9391	0.00285						14.2421	0.001063
13.9473	0.002845						14.2503	0.001064
13.9555	0.002828						14.2585	0.001066
13.9637	0.002813						14.2667	0.001067
13.9719	0.0028						14.2749	0.001067
13.9801	0.002788						14.2831	0.001063
13.9883	0.002782						14.2913	0.001057
13.9964	0.002785						14.2995	0.001047
14.0046	0.002788						14.3077	0.001035
14.0128	0.002782						14.3158	0.00102
14.021	0.00277						14.324	0.001006
14.0292	0.00276						14.3322	0.000994
14.0374	0.002747						14.3404	0.000988
14.0456	0.002733						14.3486	0.000988
14.0538	0.002717						14.3568	0.000993
14.062	0.002699						14.365	0.001002
14.0701	0.002676						14.3732	0.001013
14.0783	0.002649						14.3814	0.001022
14.0865	0.002641						14.3895	0.001028
14.0947	0.002666						14.3977	0.001033
14.1029	0.002706						14.4059	0.001034
14.1111	0.002753						14.4141	0.001034
14.1193	0.002802						14.4223	0.001032
14.1275	0.002847						14.4305	0.001028
14.1357	0.002877						14.4387	0.001021
14.1439	0.002874						14.4469	0.001012
14.152	0.002868						14.4551	0.001001
14.1602	0.002865						14.4633	0.000992
14.1684	0.002867						14.4715	0.000983
14.1766	0.002871						14.4796	0.000976
14.1848	0.002874						14.4878	0.000969
14.193	0.00287						14.496	0.000963
14.2012	0.002859						14.5042	0.000957
14.2094	0.002839						14.5124	0.000953
14.2176	0.002814						14.5206	0.00095
14.2257	0.002785						14.5288	0.000951
14.2339	0.002762						14.537	0.000954
14.2421	0.002744						14.5452	0.000959
14.2503	0.002732						14.5534	0.000964
14.2585	0.002726						14.5615	0.000966
14.2667	0.002729						14.5697	0.000963
14.2749	0.002738						14.5779	0.000956
14.2831	0.002748						14.5861	0.000945
14.2913	0.002764						14.5943	0.000934
14.2995	0.002814						14.6025	0.000923
14.3077	0.002909						14.6107	0.000912
14.3158	0.002969						14.6189	0.000899
14.324	0.002997						14.6271	0.000879
14.3322	0.003006						14.6352	0.000848
14.3404	0.003006						14.6434	0.000808
14.3486	0.003						14.6516	0.00076
14.3568	0.00299						14.6598	0.000713
14.365	0.002974						14.668	0.000674
14.3732	0.002961						14.6762	0.000647
14.3814	0.002959						14.6844	0.000635
14.3895	0.002958						14.6926	0.000638
14.3977	0.002955						14.7008	0.000654
14.4059	0.002957						14.7089	0.000681
14.4141	0.002974						14.7171	0.000717
14.4223	0.002996						14.7253	0.000756
14.4305	0.003024						14.7335	0.000793
14.4387	0.003057						14.7417	0.000823
14.4469	0.003085						14.7499	0.000844
14.4551	0.003108						14.7581	0.000856
14.4633	0.003133						14.7663	0.000862
14.4715	0.003176						14.7745	0.000863
14.4796	0.003214						14.7827	0.000861
14.4878	0.003231						14.7909	0.000856
14.496	0.003232						14.799	0.000848
14.5042	0.003231						14.8072	0.000837
14.5124	0.003234						14.8154	0.000825
14.5206	0.003238						14.8236	0.000813
14.5288	0.003242						14.8318	0.000805
14.537	0.003242						14.84	0.0008
14.5452	0.003233						14.8482	0.000798
14.5534	0.003223						14.8564	0.000798
14.5615	0.003218						14.8646	0.000798
14.5697	0.003231						14.8727	0.000799
14.5779	0.003273						14.8809	0.0008
14.5861	0.003343						14.8891	0.000803
14.5943	0.00342						14.8973	0.000806
14.6025	0.003443						14.9055	0.00081
14.6107	0.003424						14.9137	0.000813
14.6189	0.003395						14.9219	0.000813
14.6271	0.003386						14.9301	0.000808
14.6352	0.003414						14.9383	0.0008
14.6434	0.003442						14.9465	0.000788
14.6516	0.003453						14.9547	0.000776
14.6598	0.003453						14.9628	0.000766
14.668	0.00345						14.971	0.000758
14.6762	0.003446						14.9792	0.000753
14.6844	0.003439						14.9874	0.000748
14.6926	0.003429						14.9956	0.000741
14.7008	0.003413						15.0038	0.000731
14.7089	0.003386						15.012	0.000719
14.7171	0.003346						15.0202	0.000707
14.7253	0.003303						15.0283	0.000695
14.7335	0.003265						15.0365	0.000686
14.7417	0.003229						15.0447	0.000678
14.7499	0.003193						15.0529	0.000673
14.7581	0.003164						15.0611	0.000667
14.7663	0.003154						15.0693	0.00066
14.7745	0.003153						15.0775	0.000652
14.7827	0.003158						15.0857	0.000643
14.7909	0.003164						15.0939	0.000634
14.799	0.003169						15.1021	0.000628
14.8072	0.003168						15.1103	0.000624
14.8154	0.003151						15.1184	0.000624
14.8236	0.003118						15.1266	0.000627
14.8318	0.003083						15.1348	0.000633
14.84	0.003052						15.143	0.000639
14.8482	0.003024						15.1512	0.000645
14.8564	0.002997						15.1594	0.00065
14.8646	0.00297						15.1676	0.000652
14.8727	0.002942						15.1758	0.000651
14.8809	0.002914						15.184	0.000647
14.8891	0.002879						15.1921	0.000639
14.8973	0.002842						15.2003	0.00063
14.9055	0.002815						15.2085	0.000619
14.9137	0.002792						15.2167	0.000605
14.9219	0.002769						15.2249	0.000587
14.9301	0.002746						15.2331	0.000563
14.9383	0.002718						15.2413	0.000531
14.9465	0.002698						15.2495	0.000495
14.9547	0.002692						15.2577	0.000458
14.9628	0.002689						15.2659	0.000427
14.971	0.002688						15.2741	0.000407
14.9792	0.002685						15.2822	0.000402
14.9874	0.00268						15.2904	0.000411
14.9956	0.002669						15.2986	0.000432
15.0038	0.002651						15.3068	0.000461
15.012	0.002635						15.315	0.000491
15.0202	0.002622						15.3232	0.00052
15.0283	0.002614						15.3314	0.000541
15.0365	0.002611						15.3396	0.000554
15.0447	0.00261						15.3478	0.000559
15.0529	0.002609						15.3559	0.000556
15.0611	0.002607						15.3641	0.000549
15.0693	0.002603						15.3723	0.000541
15.0775	0.002598						15.3805	0.000532
15.0857	0.002594						15.3887	0.000523
15.0939	0.002591						15.3969	0.000514
15.1021	0.00259						15.4051	0.000504
15.1103	0.002588						15.4133	0.000494
15.1184	0.002586						15.4215	0.000484
15.1266	0.002588						15.4297	0.000477
15.1348	0.002605						15.4378	0.000472
15.143	0.002639						15.446	0.00047
15.1512	0.002681						15.4542	0.000468
15.1594	0.002728						15.4624	0.000466
15.1676	0.002786						15.4706	0.000463
15.1758	0.002856						15.4788	0.000459
15.184	0.002916						15.487	0.000453
15.1921	0.002961						15.4952	0.000448
15.2003	0.002975						15.5034	0.000443
15.2085	0.002968						15.5115	0.000438
15.2167	0.002959						15.5197	0.000435
15.2249	0.00296						15.5279	0.000433
15.2331	0.002957						15.5361	0.000433
15.2413	0.002949						15.5443	0.000434
15.2495	0.002937						15.5525	0.000432
15.2577	0.002934						15.5607	0.000426
15.2659	0.002938						15.5689	0.000413
15.2741	0.002939						15.5771	0.000395
15.2822	0.002936						15.5853	0.000377
15.2904	0.002927						15.5935	0.000363
15.2986	0.00291						15.6016	0.000356
15.3068	0.002886						15.6098	0.000356
15.315	0.002866						15.618	0.000362
15.3232	0.002856						15.6262	0.000372
15.3314	0.00285						15.6344	0.000382
15.3396	0.002844						15.6426	0.000391
15.3478	0.002835						15.6508	0.000395
15.3559	0.002822						15.659	0.000396
15.3641	0.002808						15.6672	0.000392
15.3723	0.002808						15.6753	0.000385
15.3805	0.002809						15.6835	0.000376
15.3887	0.002809						15.6917	0.000368
15.3969	0.002806						15.6999	0.000359
15.4051	0.002804						15.7081	0.000351
15.4133	0.002811						15.7163	0.000345
15.4215	0.002827						15.7245	0.000341
15.4297	0.002842						15.7327	0.000339
15.4378	0.002851						15.7409	0.000339
15.446	0.002845						15.7491	0.000339
15.4542	0.002826						15.7572	0.000335
15.4624	0.002815						15.7654	0.000328
15.4706	0.002813						15.7736	0.000318
15.4788	0.002807						15.7818	0.000308
15.487	0.0028						15.79	0.0003
15.4952	0.002791						15.7982	0.000296
15.5034	0.002783						15.8064	0.000294
15.5115	0.002774						15.8146	0.000292
15.5197	0.002771						15.8228	0.000289
15.5279	0.002772						15.8309	0.000285
15.5361	0.002777						15.8391	0.00028
15.5443	0.002787						15.8473	0.000273
15.5525	0.002799						15.8555	0.000265
15.5607	0.002811						15.8637	0.000255
15.5689	0.002824						15.8719	0.000245
15.5771	0.002834						15.8801	0.000235
15.5853	0.002842						15.8883	0.000226
15.5935	0.002845						15.8965	0.00022
15.6016	0.002838						15.9047	0.000216
15.6098	0.002821						15.9129	0.000214
15.618	0.002808						15.921	0.000214
15.6262	0.00281						15.9292	0.000215
15.6344	0.002818						15.9374	0.000216
15.6426	0.002827						15.9456	0.000219
15.6508	0.002834						15.9538	0.000222
15.659	0.002838						15.962	0.000225
15.6672	0.002834						15.9702	0.000228
15.6753	0.002834						15.9784	0.000231
15.6835	0.002846						15.9866	0.000233
15.6917	0.002858						15.9947	0.000235
15.6999	0.002865						16.0029	0.000236
15.7081	0.002867						16.0111	0.000238
15.7163	0.002867						16.0193	0.00024
15.7245	0.002877						16.0275	0.000242
15.7327	0.002898						16.0357	0.000244
15.7409	0.002916						16.0439	0.000247
15.7491	0.002929						16.0521	0.000247
15.7572	0.002937						16.0603	0.000244
15.7654	0.002947						16.0685	0.000236
15.7736	0.002954						16.0767	0.000223
15.7818	0.002956						16.0848	0.000206
15.79	0.002949						16.093	0.000187
15.7982	0.002939						16.1012	0.000169
15.8064	0.002926						16.1094	0.000155
15.8146	0.002914						16.1176	0.000145
15.8228	0.002904						16.1258	0.00014
15.8309	0.002899						16.134	0.000137
15.8391	0.0029						16.1422	0.000137
15.8473	0.002899						16.1503	0.000138
15.8555	0.002897						16.1585	0.000142
15.8637	0.002895						16.1667	0.000145
15.8719	0.0029						16.1749	0.000148
15.8801	0.002913						16.1831	0.000148
15.8883	0.002927						16.1913	0.000147
15.8965	0.002939						16.1995	0.000143
15.9047	0.002947						16.2077	0.00014
15.9129	0.002949						16.2159	0.000137
15.921	0.002935						16.2241	0.000135
15.9292	0.00292						16.2323	0.000134
15.9374	0.002904						16.2404	0.000133
15.9456	0.002888						16.2486	0.00013
15.9538	0.00288						16.2568	0.000126
15.962	0.002877						16.265	0.00012
15.9702	0.002878						16.2732	0.000112
15.9784	0.002881						16.2814	0.000103
15.9866	0.002879						16.2896	9.5e-05
15.9947	0.002872						16.2978	8.72e-05
16.0029	0.002863						16.306	7.99e-05
16.0111	0.002862						16.3142	7.31e-05
16.0193	0.002884						16.3223	6.69e-05
16.0275	0.002913						16.3305	6.11e-05
16.0357	0.002939						16.3387	5.56e-05
16.0439	0.002953						16.3469	5.01e-05
16.0521	0.002942						16.3551	4.44e-05
16.0603	0.002928						16.3633	3.81e-05
[truncated: 8,988 more rows]

## Sheet: Fig S4A
Fluorescence signal (Arbitrary units)
IC50
Thymine repeat 1															Repeat 2															Repeat 3
	3330	41276	40177	34654	26456	20766	19209	18215	16655	16836	17581	17132				6290	35042	34342	29611	24123	20781	19719	18400	18134	18369	18944	19375				5973	36161	36032	33450	26948	23080	21622	20269	20435	20301	19962	20490
	3276	41317	38985	33395	25956	19537	17886	16740	15962	16663	17091	16861				6180	35016	34276	28702	24125	21665	20058	19263	19512	19051	19208	18540				5710	36624	35856	33293	27360	23283	21606	20037	19015	18976	19644	19754
	3369	41259	39168	33266	25684	20486	17905	16423	15596	16498	17113	17498				6233	27289	27451	23147	18752	13748	8842	8258	6504	6402	6485	6313				5687	35574	35758	31612	26298	21299	19481	19075	18098	18520	17917	18438
	5284	42716	39883	35138	26133	21764	18825	18632	16879	16181	18329	16600				6229	34029	34419	31326	25677	21759	21202	19786	19020	19283	19774	20436				6177	39821	38299	34789	27718	23744	21102	20090	19605	18975	18895	18903
	39021	42295	41793	40215	38546	40285	37523	37361	34661	34114	35864	34037				45152	35819	35497	35000	33424	34107	33470	33472	33563	32744	33463	34206				44204	37657	40143	39271	37576	39105	37193	37681	38461	37914	37480	36157
	34009	41903	40241	40230	40254	37270	38790	37421	33880	33207	33025	34369				44373	37840	36220	36950	36398	36396	35635	35720	34404	34044	34446	33774				42746	37999	38301	37737	36283	36349	37571	36430	33952	35749	32627	34164
	35664	40173	39963	39964	37081	37077	35800	35195	34278	33881	32890	31414				42931	37625	37798	37186	35770	37490	37163	36358	35821	35652	36139	35826				40969	39153	39218	39322	40043	39260	41565	39488	39259	39019	38313	37162
	34028	38994	40314	38640	37921	38712	35029	35981	33294	33449	33279	31802				27187	33533	34467	34010	33573	35548	35018	35366	32629	33247	33073	33507				35905	34723	35162	37359	34925	37692	35186	37403	33595	34550	34042	34628
Thymidine
Repeat 1															Repeat 2															Repeat 3
	2999	42455	40909	38208	32449	28324	23555	17528	15874	16318	16239	16170				5098	42710	41091	42117	36139	29924	26474	23393	22556	21404	21351	21496				4662	42041	41436	39505	34061	29267	25120	23705	21417	21256	21976	21728
	2913	42476	41651	40372	34099	26798	20547	18237	17660	17986	17644	16177				5515	41170	41270	39295	35338	29774	25203	22050	20041	20039	18907	19626				4532	42364	43004	40570	34622	29402	24268	22106	20671	20715	18567	19739
	3122	43027	44432	39632	33525	26254	21439	19463	16817	16892	17266	16254				5577	42227	42153	39236	33745	28759	23942	21940	19821	19853	19259	19199				4608	40028	40977	39438	33351	27885	23706	21251	19807	19489	19804	20094
	3063	43839	42181	41262	35298	25901	21831	18355	17485	17339	18558	17121				5382	44317	44044	41152	36920	32109	25658	23054	20623	21644	18903	20776				4702	37438	38238	35827	32019	27625	23194	21204	20378	19462	19905	19196
	37342	42386	44198	42456	39766	41403	38889	37796	36500	36163	32986	33641				45609	42334	43593	41524	42385	40751	41196	40614	39393	40117	39987	39766				40872	40734	40832	41101	40351	39327	36910	40372	38826	37334	36601	37974
	31745	42980	42218	40747	38854	37739	36509	36587	34393	34361	31262	33669				48608	42910	42022	40006	40250	41097	42748	43156	40636	39162	37542	38626				42323	40036	39004	39895	38093	41377	40819	38922	37052	36389	37310	37451
	30742	40929	42181	41051	38276	40239	39742	37263	34178	34363	31792	29828				45651	43436	43407	42561	41469	42103	40793	41822	40813	39913	38397	38352				39328	38618	38691	38508	36405	37142	37487	37585	36534	36023	36287	34430
	25327	37646	39519	39144	37572	37801	35505	35422	32803	32032	31086	31924				38332	43141	40970	40574	40500	40542	40430	39535	38425	39700	38237	36910				35815	37036	38168	37918	38229	38481	38567	37754	37639	38845	37090	37631
TMP
Repeat 1															Repeat 2															Repeat 3
	3223	30862	24253	20588	17751	19184	17811	17050	16649	17005	17328	17813				4163	35917	29103	24698	21376	20513	19858	20117	19201	20041	19294	20435				3175	34060	25978	22498	19985	19935	18561	19230	19913	18474	19040	17761
	3228	31808	25106	21330	20096	18565	18631	17299	17182	17456	18250	18522				4033	35803	31846	24789	21664	20560	20981	20811	19370	20185	19510	19583				3337	34884	28057	24685	21275	20715	19851	19769	19242	19340	20043	19021
	3158	31253	23939	20527	19200	18996	18702	17984	16870	16858	3236	3229				4328	38000	27969	24781	21568	20929	20738	20861	20359	19064	20315	19618				3394	34960	29161	24625	22162	20867	20137	20636	21028	20741	20056	20443
	3197	33954	25556	22558	19343	18917	18638	17529	17069	16883	17171	17463				4571	37527	29662	25604	21160	20818	21508	20171	21349	19310	19752	19144				3404	34928	29701	24373	22734	21684	21882	21108	20284	20141	19900	19755
	41747	41849	41921	40806	38929	37934	37742	36893	36553	37122	36256	37197				43605	47564	47037	46785	44060	44677	43814	44959	42507	41419	41640	41176				43208	44420	44806	45605	42588	43412	42548	42307	40981	40230	38749	39380
	39745	41357	39746	38043	39324	41858	38495	39413	36977	36124	16468	3086				40545	49266	46308	45609	43254	44295	44991	43258	41935	41680	41201	41270				46088	47263	46536	46920	43620	44586	44280	44644	41383	39794	37759	39203
	41438	39360	39452	39831	36194	37285	36570	36069	36060	36826	36467	37752				42647	44755	47598	45624	11702	45777	46415	44001	41660	41993	42605	41545				41059	43938	44094	44041	41240	42577	42635	41419	39292	38636	39519	38990
	36320	39602	40355	38954	38618	38085	37606	39135	35983	36397	37030	36597				38749	44438	45667	45153	44106	45893	45552	45752	43718	43158	42495	43702				40929	43744	44776	44095	40324	43162	42637	42670	39227	37808	38510	40953
Template
	Buffer	Buffer	Buffer	Buffer	Buffer	Buffer	Buffer	Buffer	Buffer	Buffer	Buffer	Buffer
		NAD	NAD	NAD	NAD	NAD	NAD	NAD	NAD	NAD	NAD	NAD
		PARP2	PARP2	PARP2	PARP2	PARP2	PARP2	PARP2	PARP2	PARP2	PARP2	PARP2
		Comp: 1mM	Comp: 316µM	Comp 100µM	Comp 31.6 µM	Comp 10µM	Comp 3.16µM	Comp 1µM	Comp 316nM	Comp 100nM	Comp 31.6nM
	Buffer	Buffer	Buffer	Buffer	Buffer	Buffer	Buffer	Buffer	Buffer	Buffer	Buffer	Buffer
	NAD	NAD	NAD	NAD	NAD	NAD	NAD	NAD	NAD	NAD	NAD	NAD
		Comp: 1mM	Comp: 316µM	Comp 100µM	Comp 31.6 µM	Comp 10µM	Comp 3.16µM	Comp 1µM	Comp 316nM	Comp 100nM	Comp 31.6nM
Buffer:	50 mM Tris pH8.0, 5mM MgCl2, 10µg/ml BSA, 10µg/ml Activating DNA
PARP2:	40nM
NAD:	500nM

## Sheet: S. Fig. 4B
Fluorescence signal [Arbitrary units]
Without NaCl												Repeat2													Repeats DNA7, DNA3
Repeat 1																									Without NaCl
	161	21346	29765	4980	21287	12805	15193	690	22244			182	27926	8449	20935	23833	14690	3579	6070	25797	5819	8760	5750			197	29818	30237	28753	2881		248	40683	38515	39754	3375
	165	30380	30945	5720	22329	14115	16013	1085	23935			199	29754	8621	23925	24945	22835	3137	6383	23717	5798	11970	8079			192	32716	30542	28699	2218		260	44323	41139	40305	3727
	158	34598	33130	5385	22322	12982	15419	1140	22888			204	30593	9583	29149	25098	17985	7777	6564	18789	6884	15330	8920			188	31119	29155	29184	1984		239	44607	39358	42011	8058
	153	33130	32785	5618	22342	13175	15664	910	23503			214	31306	9804	28519	24653	32780	16172	6388	20181	9545	18502	9996			190	32057	28687	30846	2245		252	43801	39874	40286	3992
	158	33373	40512	29868	28713	28140	28715	27068	28588			203	30298	27408	29624	28185	34950	29272	27211	17064	29947	26187	23002			194	35905	31632	31550	29428		257	53130	44693	44188	43211
	149	33588	39906	29378	28590	27168	28793	28599	28575			227	29574	28425	27539	29168	32035	41188	29653	25086	30784	26123	29159			195	36839	32710	30460	29078		262	53079	46525	46461	44464
	144	33335	42919	30124	28668	29283	28818	32351	28130			207	30113	31693	31079	33913	33681	43119	30426	27970	37906	29349	25910			197	36747	29854	30925	30175		308	50780	45672	40969	43782
	138	33982	42875	29307	28603	28659	28249	32936	29349			207	28336	31521	31157	28775	28945	41264	28915	28616	37633	32103	27862			179	36409	32101	32772	28527		259	52020	45283	42964	42695
																										Buffer	NAD	noDNA	DNA-7	DNA-3
With NaCl																									With NaCl
																										204	38779	39476	41874	37918		248	46038	46397	50791	43535
	161	36882	35868	7218	26893	26153	27223	3239	26587																	243	43637	39635	45112	39794		267	47064	48266	48211	44305
	169	39599	35625	6879	27797	27646	29333	3544	26765																	217	43372	41652	46528	39765		251	47916	46178	49524	44026
	162	39607	36009	7585	27316	28108	29937	4239	28758																	240	43189	41425	49988	41005		261	49974	44250	43842	38346
	174	37862	40125	7118	26769	27195	29278	8304	31950																	226	42781	41865	49126	43612		260	46908	48225	50903	46982
	164	36648	40562	30562	30156	30235	32770	29663	30260																	225	42110	42705	38464	43062		264	47382	47409	54138	48486
	160	36756	41792	30349	29216	30600	31409	29722	30930																	228	43901	45493	49526	43318		247	45647	48257	51081	44923
	152	36614	41463	29630	28809	30852	32743	31205	31958																	241	41543	43328	49344	43032		251	44277	41395	45919	41085
	148	37299	40691	30485	30578	30314	32750	32337	32222
														With NaCl					Without NaCl
											Template			DNA-2	DNA-1	DNA-4	DNA-5	DNA-6	DNA-2	DNA-1	DNA-4	DNA-5	DNA-6
Template			NoDNA	DNA-2	DNA-1	DNA-4	DNA-5	DNA-6	DNA-7			Buffer	NAD	NAD	NAD	NAD	NAD	NAD	NAD	NAD	NAD	NAD	NAD			Buffer	NAD	NAD	NAD	NAD		Buffer	NAD	NAD	NAD	NAD
	Buffer	NAD	NAD	NAD	NAD	NAD	NAD	NAD	NAD					PARP2	PARP2	PARP2	PARP2	PARP2	PARP2	PARP2	PARP2	PARP2	PARP2					PARP2	PARP2	PARP2				PARP2	PARP2	PARP2
			PARP2	PARP2	PARP2	PARP2	PARP2	PARP2	PARP2					DNA-2	DNA-1	DNA-4	DNA-5	DNA-6	DNA-2	DNA-1	DNA-4	DNA-5	DNA-6												DNA-7	DNA3
				DNA-2	DNA-1	DNA-4	DNA-5	DNA-6	DNA-7
														NAD	NAD	NAD	NAD	NAD	NAD	NAD	NAD	NAD	NAD					NAD	NAD	NAD			NAD	NAD	NAD	NAD
			NAD	NAD	NAD	NAD	NAD	NAD	NAD					DNA-2	DNA-1	DNA-4	DNA-5	DNA-6	DNA-2	DNA-1	DNA-4	DNA-5	DNA-6						DNA-7	DNA-3					DNA-7	DNA-3
			PARP2	DNA-2	DNA-1	DNA-4	DNA-5	DNA-6	DNA-7

## Sheet: S. Table 5A
KD from each FP curve for each mutant
	DNA-8	wt	N129A	R153A	Y201F	E286A	E286R	G338A		DNA-9	WT	N129A	R153A	Y201F	E286A	E286R	G338A
	KD 1	10.74	14.36	20.13	46.26	10.42	18.12	10.62		KD 1	28.05	58.73	232.6	93.24	22.43	12.72	27.96
	KD 2	7.933	8.278	10.37	27.47	7.271	7.571	9.907		KD 2	21.44	44.74	64.05	46.79	26.3	25.07	29.72
	KD 3	8.182	5.785	8.203	48.04	6.234	5.497	6.489		KD 3	26.07	72.15	161.3	151.2	23.94	16.53	25.09
Units:	nM
Used to generate table from FigS5A

## Sheet: S. Fig. 5B
Fluorescence Polarization (mP)
DNA-8
Protein concentration [nM]	wt 1 [mP]			wt 2 [mP]			wt 3 [mP]			N129A 1 [mP]			N129A [mP]			N129A 3 [mP]			R153A 1 [mP]			R153A 2 [mP]			R153A 3 [mP]			Y201F 1 [mP]			Y201F 2 [mP]			Y201F 3 [mP]			E286A 1 [mP]			E286A 2 [mP]			E286A 3 [mP]			E286R 1 [mP]			E286R 2 [mP]
3000				299	300	298	295	292	277				286	288	288	289	294	296				284	287	286	280	282	283				291	291	291	299	296	295				307	308	304	306	303	306				301
1500	288	292	293	289	290	287	287	286	287	277	280	278	276	276	277	279	286	284	275	276	274	271	272	274	273	272	271	286	285	288	281	281	282	290	290	291	291	293	293	292	302	298	298	298	299	291	290	291	291
750	278	280	280	286	287	282	281	282	280	263	271	269	266	269	268	271	277	277	263	264	265	262	262	261	266	264	265	278	277	280	278	280	279	286	287	287	281	283	284	286	293	292	293	291	291	280	281	281	283
375	269	275	274	286	283	281	279	278	277	260	265	263	258	263	260	267	268	271	258	259	258	255	257	256	260	261	262	272	271	274	276	278	281	284	283	285	271	278	277	283	291	288	288	293	290	275	276	275	282
187.5	266	269	269	284	281	282	278	277	277	257	260	259	258	261	261	269	265	266	254	254	254	255	255	258	257	258	261	265	266	266	278	276	279	280	279	280	271	274	274	286	289	289	283	284	286	272	273	273	278
93.75	264	267	268	285	281	279	284	283	280	252	259	259	261	262	264	259	264	264	251	250	248	253	251	248	251	250	250	253	255	256	264	254	260	268	263	258	271	272	275	291	298	296	286	289	287	278	275	275	279
46.875	266	270	267	265	269	254	300	303	304	251	253	255	271	265	253	248	246	237	243	244	242	251	247	266	199	201	205	233	230	226	231	223	234	205	206	201	271	273	270	296	299	306	300	294	287	269	269	269	294
23.4375	257	260	257	266	260	275	266	263	257	240	241	239	249	255	249	238	254	261	222	221	221	246	233	244	248	245	252	203	202	198	233	245	240	245	240	245	265	263	250	269	269	263	273	266	273	246	228	233	260
11.7188	217	217	211	237	250	234	241	233	224	199	204	199	213	219	222	233	249	241	196	196	197	201	199	206	227	225	227	182	180	182	205	195	202	235	232	230	224	222	211	245	231	233	241	245	250	207	198	201	240
5.85938	193	197	192							184	183	188							180	182	186							173	174	175							202	203	201							185	188	191
0	166	168	168	179	192	182	189	176	189	165	166	170	181	182	173	187	183	178	170	170	170	165	167	166	174	174	173	170	168	170	172	183	170	176	187	176	173	170	171	168	168	167	176	175	174	172	171	174	194
Dataset 1 for each condition shown in the figure
[truncated: 14 more columns]

## Sheet: S. Fig. 5C
Fluorescence polarization
DNA-9
Protein concentration [nM]	wt 1 [mP]			wt 2 [mP]			wt 3 [mP]			N129A 1 [mP]			N129A [mP]			N129A 3 [mP]			R153A 1 [mP]			R153A 2 [mP]			R153A 3 [mP]			Y201F 1 [mP]			Y201F 2 [mP]			Y201F 3 [mP]			E286A 1 [mP]			E286A 2 [mP]			E286A 3 [mP]			E286R 1 [mP]			E286R 2 [mP]
3000				276	280	280							275	281	278							271	273	274							285	285	285							280	280	284							283
1500	211	211	212	277	279	278	203	202	204	193	192	196	283	276	276	185	185	184	166	167	169	269	271	270	175	175	174	196	201	199	287	285	288	191	187	190	200	203	200	276	280	268	191	191	189				280
750	198	197	200	273	274	277	186	188	188	178	182	181	271	273	277	172	171	171	146	145	147	271	270	274	156	156	156	184	185	186	287	291	285	175	172	178	184	186	185	274	276	279	176	180	180	195	193	195	269
375	181	181	183	271	268	271	171	169	171	159	160	165	269	271	272	153	155	156	118	117	117	271	260	264	127	126	131	165	167	166	289	286	286	154	155	156	169	170	166	267	267	271	162	165	163	175	176	174	275
187.5	162	165	165	266	267	264	151	152	152	139	138	138	270	266	271	134	132	133	81	79	79	268	260	245	91	91	94	126	124	133	284	283	285	117	116	118	154	155	154	265	265	267	147	147	146	158	159	163	273
93.75	137	146	148	260	257	255	129	132	131	111	116	114	262	262	266	95	99	102	51	51	45	243	230	219	63	59	65	92	97	99	274	266	253	74	76	72	142	142	141	253	252	154	130	131	129	152	153	159	266
46.875	119	122	123	227	229	220	113	111	116	75	77	76	192	204	198	63	66	68	30	27	19	131	183	155	38	35	36	60	67	64	216	196	187	45	48	45	122	123	123	224	189	208	112	114	111	145	146	146	238
23.4375	80	83	81	195	190	180	80	81	83	34	40	41	124	145	140	38	38	37	17	10	13	131	124	123	16	15	17	32	33	29	145	140	144	24	25	23	89	86	88	193	190	168	76	82	83	125	128	124	186
11.7188	34	39	39	162	166	152	37	38	38	15	17	19	117	137	107	15	14	14	0	2	2	107	107	103	1	4	2	13	13	9	120	113	116	8	8	10	45	45	44	161	159	144	39	37	43	66	68	64	146
5.85938	6	11	17				14	13	14	3	-1	1				5	2	1	-5	-3	-5				-3	-4	-3	-1	-1	0				-3	-3	-1	18	18	19				16	14	17	22	22	24
2.92969
0	-14	-16	-12	91	93	98	-12	-12	-11	-15	-15	-12	102	101	86	-11	-12	-11	-10	-11	-10	83	85	85	-11	-11	-9	-13	-14	-12	92	91	90	-10	-12	-11	-10	-10	-7	88	87	87	-11	-10	-18	-19	-18	-25	95
Dataset 1 for each condition shown in the figure
[truncated: 14 more columns]

## Sheet: S. Fig. 6
CD data,	Wavelength [nm]		CD [mDeg]
Wavelength	WT buffer	WT CD1	WT CD2	WT CD3	Wavelength	N127A buffer	N127A CD1	N127A CD2	N127A CD3	wavelength	N129A buffer	N129A CD1	N129A CD2	N129A CD3	Wavelength	E286A buffer	E286A CD1	E286A CD2	E286A CD3	Wavelength	Buffer	E286R CD1	E286R CD2	E286R CD3	Wavelength	G338A Buffer	G338A CD1	G338A CD2	G338A CD3
280	-0.676582	-0.603954	-0.625728	-0.661467	280	-0.755078	-0.745441	-0.877215	-0.862023	280	-0.982742	-0.98084	-1.01106	-0.978305	280	-1.22394	-1.25498	-1.11909	-1.09878	280	-1.07432	-1.04546	-1.12228	-1.09466	280	-1.30714	-1.2613	-1.23578	-1.22544
279	-0.578538	-0.700278	-0.608225	-0.678261	279	-0.758302	-0.863233	-0.781013	-0.869013	279	-0.971522	-0.961352	-1.00997	-0.993011	279	-1.19892	-1.14118	-1.18684	-1.12396	279	-1.08461	-1.02105	-1.08556	-1.02115	279	-1.32063	-1.22248	-1.25012	-1.09301
278	-0.631151	-0.620776	-0.704635	-0.67239	278	-0.713029	-0.822278	-0.842596	-0.821153	278	-0.972676	-1.03421	-1.0461	-0.972039	278	-1.2074	-1.18729	-1.23623	-1.25025	278	-1.06644	-1.04251	-1.02033	-0.968431	278	-1.30141	-1.19745	-1.20911	-1.142
277	-0.588129	-0.622194	-0.690075	-0.696928	277	-0.732335	-0.785433	-0.844862	-0.875801	277	-0.975865	-0.981848	-1.0522	-0.999314	277	-1.27155	-1.21901	-1.23799	-1.18202	277	-1.18833	-0.981067	-0.963027	-1.08222	277	-1.22096	-1.19876	-1.18015	-1.1032
276	-0.599356	-0.682747	-0.66219	-0.741649	276	-0.789566	-0.805816	-0.872827	-0.914205	276	-0.992965	-0.991521	-0.912091	-0.989971	276	-1.22451	-1.22228	-1.26876	-1.20709	276	-1.07006	-1.05118	-1.10903	-1.12329	276	-1.351	-1.21898	-1.15234	-1.19658
275	-0.649047	-0.613887	-0.654066	-0.726425	275	-0.814165	-0.850867	-0.757076	-0.917907	275	-0.884993	-0.968783	-0.941646	-1.00261	275	-1.29705	-1.14481	-1.16823	-1.18742	275	-1.04424	-1.02238	-1.0098	-1.0917	275	-1.37802	-1.15521	-1.17564	-1.20729
274	-0.635359	-0.666108	-0.671295	-0.73679	274	-0.854178	-0.826575	-0.832333	-0.91006	274	-1.03581	-0.930876	-0.846968	-0.947974	274	-1.24858	-1.19503	-1.14832	-1.18173	274	-1.05247	-1.10136	-1.07548	-1.032	274	-1.26646	-1.23237	-1.06819	-1.15114
273	-0.674236	-0.746978	-0.674133	-0.713384	273	-0.875904	-0.832503	-0.759857	-0.806662	273	-1.04577	-0.992438	-0.925689	-1.00249	273	-1.21252	-1.11881	-1.18343	-1.22685	273	-1.10334	-1.04249	-1.05534	-1.06177	273	-1.27351	-1.2862	-1.1108	-1.10468
272	-0.546534	-0.624405	-0.733433	-0.66493	272	-0.790467	-0.775501	-0.824021	-0.891562	272	-1.02067	-1.1025	-1.02419	-0.988991	272	-1.21361	-1.19647	-1.16035	-1.17395	272	-1.00783	-1.0589	-1.03739	-1.11873	272	-1.21243	-1.25229	-1.22651	-1.24075
271	-0.676352	-0.714261	-0.677662	-0.630042	271	-0.859788	-0.835096	-0.932341	-0.922248	271	-1.04751	-1.12033	-0.897584	-0.969285	271	-1.18068	-1.1924	-1.15153	-1.21301	271	-1.00988	-1.06202	-0.891813	-1.01602	271	-1.24617	-1.31098	-1.25823	-1.13705
270	-0.633025	-0.653881	-0.689379	-0.687054	270	-0.840134	-0.827569	-0.906913	-0.810215	270	-1.02517	-0.932652	-1.08472	-0.949103	270	-1.29154	-1.23763	-1.31367	-1.25029	270	-1.07872	-1.09259	-1.04718	-1.07051	270	-1.2563	-1.38001	-1.20772	-1.21674
269	-0.665598	-0.604263	-0.621708	-0.648021	269	-0.833519	-0.850868	-0.820693	-0.748155	269	-1.01245	-0.945649	-1.06975	-0.998169	269	-1.25172	-1.24157	-1.26713	-1.21487	269	-1.09558	-1.09117	-1.06113	-1.12133	269	-1.31763	-1.28452	-1.18785	-1.16393
268	-0.62358	-0.676612	-0.669048	-0.669398	268	-0.757723	-0.873228	-0.92019	-0.927228	268	-1.0189	-1.01486	-0.949313	-0.915259	268	-1.21428	-1.22773	-1.20638	-1.16202	268	-1.09651	-1.18977	-1.0762	-1.07226	268	-1.29401	-1.15467	-1.23252	-1.17849
267	-0.748068	-0.73065	-0.771378	-0.702898	267	-0.733033	-0.793273	-0.896071	-0.905332	267	-1.0425	-1.05481	-0.955484	-0.949257	267	-1.31226	-1.21199	-1.2299	-1.27648	267	-1.09898	-1.08527	-0.975803	-1.13536	267	-1.32322	-1.2393	-1.16184	-1.23033
266	-0.643761	-0.850801	-0.764281	-0.720377	266	-0.845186	-0.826162	-0.796631	-0.905137	266	-1.01335	-1.05657	-0.976248	-1.02773	266	-1.20347	-1.22977	-1.226	-1.23138	266	-1.06531	-1.10523	-1.00925	-1.04566	266	-1.30298	-1.2725	-1.29157	-1.20269
265	-0.66136	-0.852669	-0.840341	-0.759447	265	-0.83067	-0.835158	-0.87038	-0.93089	265	-1.02812	-0.923112	-1.02988	-0.936713	265	-1.27762	-1.23161	-1.31225	-1.3591	265	-1.05957	-1.0967	-1.05125	-1.04964	265	-1.28489	-1.23322	-1.21181	-1.28743
264	-0.702743	-0.702345	-0.71817	-0.772615	264	-0.709809	-0.772943	-0.802405	-0.848969	264	-1.05149	-0.957348	-0.989814	-0.982587	264	-1.26016	-1.19193	-1.24727	-1.2266	264	-1.121	-1.01974	-1.07462	-0.996383	264	-1.26847	-1.2956	-1.19814	-1.24325
263	-0.699868	-0.710854	-0.763878	-0.752258	263	-0.85044	-0.869764	-0.933139	-0.900375	263	-0.947442	-0.970745	-1.01621	-1.03471	263	-1.21898	-1.27083	-1.26627	-1.1615	263	-1.01945	-1.10793	-1.00088	-1.13148	263	-1.2745	-1.23671	-1.30972	-1.24066
262	-0.767417	-0.654269	-0.73842	-0.766573	262	-0.864059	-0.904175	-0.93041	-0.900093	262	-1.00193	-0.961342	-0.974677	-1.04166	262	-1.28302	-1.28188	-1.23406	-1.18842	262	-1.11126	-1.08907	-1.02231	-1.04061	262	-1.33409	-1.34615	-1.30221	-1.32831
261	-0.797891	-0.675023	-0.79755	-0.707513	261	-0.865628	-0.776842	-0.79619	-0.856095	261	-1.17044	-1.06526	-1.0049	-0.982377	261	-1.23931	-1.27684	-1.27128	-1.13415	261	-1.09087	-1.09116	-1.038	-1.05859	261	-1.25802	-1.23694	-1.3862	-1.26195
260	-0.701371	-0.773668	-0.752082	-0.88278	260	-0.832545	-0.782345	-0.902571	-0.934376	260	-1.05182	-0.965846	-1.01536	-0.946616	260	-1.3377	-1.24494	-1.11463	-1.30768	260	-1.07523	-0.997301	-1.10103	-1.08295	260	-1.27713	-1.24859	-1.27378	-1.29693
259	-0.832908	-0.772217	-0.727955	-0.715279	259	-0.866162	-0.850921	-0.783645	-0.943646	259	-1.02733	-1.03521	-1.0538	-1.09501	259	-1.25509	-1.25075	-1.17465	-1.30215	259	-1.18234	-1.09101	-1.12654	-1.09722	259	-1.34547	-1.32004	-1.14556	-1.20952
258	-0.69713	-0.790943	-0.837943	-0.765137	258	-0.807979	-0.797111	-0.887115	-0.897751	258	-1.00721	-1.07698	-1.00892	-1.10425	258	-1.33371	-1.35834	-1.26467	-1.24764	258	-1.04143	-1.07779	-1.08131	-1.11157	258	-1.40412	-1.39276	-1.30597	-1.22896
257	-0.722694	-0.815652	-0.795579	-0.835059	257	-0.893019	-0.969131	-0.933163	-0.835449	257	-1.06436	-0.990213	-0.997212	-1.04232	257	-1.27139	-1.29368	-1.24742	-1.26041	257	-1.0577	-1.11418	-1.14592	-1.09482	257	-1.34495	-1.31079	-1.30164	-1.31686
256	-0.732837	-0.78937	-0.695071	-0.774479	256	-0.794849	-0.897783	-0.896823	-0.900201	256	-1.07117	-0.999656	-0.939656	-1.07568	256	-1.25754	-1.34288	-1.2881	-1.27781	256	-1.1253	-1.1183	-1.08188	-1.14175	256	-1.31873	-1.21119	-1.36186	-1.25236
255	-0.832638	-0.804544	-0.75628	-0.859976	255	-0.853903	-0.888346	-0.89815	-1.03336	255	-0.989704	-1.05982	-0.94007	-1.06417	255	-1.28377	-1.28276	-1.3359	-1.26423	255	-1.13301	-1.137	-1.10945	-1.16341	255	-1.21418	-1.17337	-1.27361	-1.39378
254	-0.755947	-0.829998	-0.870099	-0.810917	254	-0.904646	-0.968746	-0.882776	-0.864419	254	-1.03936	-1.02162	-1.07021	-1.04494	254	-1.29025	-1.28674	-1.33987	-1.3447	254	-1.1966	-1.17319	-1.10373	-1.13948	254	-1.36589	-1.35987	-1.2385	-1.26235
253	-0.830278	-0.83123	-0.806593	-0.840531	253	-0.806429	-0.95233	-0.924413	-0.909745	253	-1.03618	-0.99352	-1.04645	-1.07803	253	-1.30073	-1.28864	-1.30852	-1.35119	253	-0.99843	-1.14513	-1.06756	-1.07462	253	-1.42731	-1.38991	-1.42189	-1.29388
252	-0.887266	-0.721255	-0.913182	-0.859937	252	-0.753307	-0.900046	-0.912151	-0.903056	252	-1.01328	-0.947919	-1.08477	-1.07708	252	-1.37172	-1.29653	-1.32196	-1.28627	252	-1.15547	-1.20259	-1.06599	-1.12458	252	-1.37677	-1.35689	-1.39016	-1.34833
251	-0.716915	-0.861366	-0.890095	-0.868945	251	-0.878978	-0.960709	-0.936481	-1.00027	251	-1.06752	-1.1345	-1.06278	-1.03497	251	-1.27514	-1.31698	-1.32634	-1.26888	251	-1.15494	-1.15266	-1.08011	-1.13387	251	-1.35875	-1.39928	-1.35302	-1.32222
250	-0.805788	-0.823835	-0.858813	-0.891203	250	-0.959605	-0.994974	-0.971051	-1.00351	250	-1.02827	-1.10189	-1.10035	-1.05822	250	-1.29638	-1.31776	-1.45527	-1.33705	250	-1.0994	-1.23912	-1.14611	-1.21436	250	-1.37248	-1.28604	-1.30778	-1.29487
249	-0.763767	-0.912761	-0.951087	-0.911751	249	-0.899653	-0.895069	-0.879697	-0.986471	249	-0.999237	-1.11305	-1.0903	-1.07995	249	-1.36635	-1.42663	-1.37306	-1.38982	249	-1.1024	-1.21844	-1.12716	-1.18082	249	-1.37424	-1.36803	-1.42046	-1.35645
248	-0.828952	-1.02702	-0.833426	-0.884812	248	-0.912945	-0.942793	-0.956786	-1.03098	248	-1.09254	-1.09309	-1.11619	-1.21818	248	-1.3497	-1.43361	-1.35405	-1.42255	248	-1.14674	-1.23258	-1.31689	-1.1113	248	-1.37906	-1.44417	-1.38731	-1.40748
247	-0.811668	-0.997594	-1.02203	-0.961679	247	-0.830027	-1.11263	-0.93147	-0.953646	247	-1.03912	-1.17806	-1.20681	-1.16092	247	-1.3605	-1.4394	-1.47406	-1.46029	247	-1.17689	-1.22219	-1.28495	-1.16291	247	-1.32811	-1.4499	-1.44805	-1.40721
246	-0.827768	-0.957502	-1.10749	-0.959356	246	-0.955882	-1.02396	-1.10506	-1.10713	246	-1.04739	-1.19614	-1.19003	-1.17723	246	-1.4258	-1.47102	-1.56086	-1.49621	246	-1.16487	-1.37664	-1.29916	-1.25718	246	-1.41355	-1.55944	-1.57106	-1.38925
245	-0.873548	-1.1002	-1.02884	-1.07114	245	-0.825542	-1.10914	-1.12191	-1.09809	245	-1.0536	-1.28847	-1.25267	-1.37027	245	-1.31669	-1.5899	-1.55759	-1.51819	245	-1.13218	-1.25653	-1.40908	-1.35949	245	-1.42874	-1.66812	-1.47569	-1.61292
244	-0.9021	-1.1854	-1.11876	-1.17718	244	-0.857636	-1.09224	-1.23954	-1.18094	244	-1.11172	-1.3593	-1.32697	-1.34354	244	-1.43248	-1.53088	-1.65663	-1.52596	244	-1.2081	-1.46658	-1.41859	-1.43586	244	-1.32876	-1.7449	-1.6506	-1.63601
243	-0.941978	-1.3327	-1.22882	-1.29015	243	-0.958451	-1.20257	-1.23148	-1.20932	243	-1.11925	-1.41107	-1.3875	-1.49183	243	-1.40521	-1.69198	-1.69271	-1.66645	243	-1.17575	-1.50169	-1.58175	-1.53132	243	-1.38522	-1.78448	-1.78231	-1.7363
242	-0.826502	-1.3439	-1.36369	-1.2458	242	-0.986916	-1.28568	-1.31644	-1.24539	242	-1.04399	-1.59525	-1.53923	-1.46214	242	-1.37585	-1.85136	-1.74497	-1.76436	242	-1.3488	-1.66719	-1.72594	-1.63045	242	-1.44276	-1.80941	-1.91466	-1.94198
241	-0.862477	-1.5425	-1.5434	-1.52918	241	-0.926887	-1.38481	-1.26659	-1.34917	241	-1.1584	-1.63537	-1.65561	-1.71601	241	-1.36794	-1.98272	-1.8532	-1.95184	241	-1.19632	-1.71672	-1.76287	-1.74211	241	-1.50231	-1.97117	-1.92177	-1.89655
240	-0.967817	-1.69573	-1.5928	-1.59476	240	-0.898489	-1.48995	-1.47876	-1.44431	240	-1.18804	-1.64904	-1.81745	-1.74132	240	-1.39158	-2.09654	-2.01317	-1.99982	240	-1.13067	-1.91346	-1.93647	-1.89249	240	-1.45512	-2.1306	-2.05109	-2.09479
239	-0.877401	-1.82591	-1.80729	-1.86631	239	-0.98969	-1.48055	-1.62863	-1.60832	239	-1.18204	-1.91185	-1.91777	-1.90962	239	-1.54301	-2.22864	-2.12182	-2.14061	239	-1.22812	-1.97248	-2.0533	-2.10054	239	-1.38482	-2.30756	-2.29444	-2.20156
238	-0.847386	-2.04356	-1.97479	-2.0213	238	-0.959755	-1.66596	-1.69646	-1.76892	238	-1.13223	-1.98998	-2.07518	-2.00727	238	-1.49977	-2.38953	-2.4185	-2.4328	238	-1.23533	-2.25186	-2.20955	-2.29267	238	-1.5218	-2.44378	-2.48226	-2.44984
237	-0.926881	-2.2044	-2.15093	-2.25148	237	-0.961484	-1.80379	-1.74701	-1.8188	237	-1.10589	-2.34749	-2.32722	-2.20955	237	-1.41057	-2.57687	-2.6113	-2.56338	237	-1.2263	-2.38466	-2.48359	-2.45052	237	-1.50823	-2.76561	-2.64951	-2.64558
236	-0.942688	-2.31815	-2.42615	-2.38708	236	-0.890073	-1.85343	-2.00103	-1.92662	236	-1.17698	-2.49582	-2.54054	-2.53585	236	-1.37779	-2.77413	-2.78123	-2.80506	236	-1.24367	-2.65247	-2.67395	-2.6142	236	-1.50284	-2.91035	-2.87331	-2.93705
235	-0.956618	-2.69053	-2.68042	-2.68345	235	-1.00589	-2.13928	-2.13777	-2.03572	235	-1.05285	-2.71294	-2.73282	-2.74052	235	-1.45532	-3.0835	-3.00763	-3.05053	235	-1.35245	-2.84727	-3.06836	-2.96278	235	-1.49366	-3.18145	-3.27874	-3.18792
234	-0.894296	-2.97403	-2.97932	-3.01345	234	-0.911749	-2.35145	-2.31264	-2.23344	234	-1.20158	-3.00135	-2.89702	-3.03945	234	-1.44092	-3.33113	-3.31595	-3.28538	234	-1.13427	-3.25284	-3.33757	-3.34043	234	-1.54087	-3.58111	-3.47211	-3.53146
233	-0.827593	-3.24742	-3.21444	-3.35311	233	-0.924656	-2.48599	-2.46201	-2.4904	233	-1.04161	-3.1888	-3.23728	-3.26078	233	-1.41533	-3.56362	-3.53905	-3.56662	233	-1.2938	-3.565	-3.54323	-3.59791	233	-1.51225	-3.84364	-3.77711	-3.70146
232	-0.963515	-3.62997	-3.50425	-3.5417	232	-0.982804	-2.75214	-2.71673	-2.81387	232	-1.15289	-3.499	-3.55994	-3.55044	232	-1.48319	-3.90479	-3.8422	-3.85631	232	-1.23392	-3.7958	-3.85548	-3.87512	232	-1.4637	-4.16524	-4.09311	-4.14414
231	-0.935562	-4.055	-4.02414	-3.88978	231	-0.982717	-2.99634	-3.00624	-3.01646	231	-1.11676	-3.95598	-3.94948	-3.88604	231	-1.51419	-4.20444	-4.21372	-4.17928	231	-1.24692	-4.255	-4.1582	-4.18853	231	-1.40579	-4.61399	-4.51714	-4.46297
230	-1.00487	-4.31661	-4.2418	-4.26225	230	-1.09847	-3.22759	-3.14015	-3.23093	230	-1.15704	-4.21992	-4.21685	-4.13151	230	-1.6087	-4.53258	-4.59305	-4.51451	230	-1.242	-4.48575	-4.5553	-4.54181	230	-1.52083	-4.79016	-4.76054	-4.86555
229	-0.903067	-4.69163	-4.75182	-4.60311	229	-1.01345	-3.49626	-3.3877	-3.4368	229	-1.12765	-4.4809	-4.41074	-4.4716	229	-1.51361	-4.9489	-4.77197	-4.86407	229	-1.30716	-4.97721	-4.87635	-4.8598	229	-1.61291	-5.24971	-5.0877	-5.17668
228	-0.928334	-5.0586	-5.09887	-4.97828	228	-0.923381	-3.6473	-3.63	-3.6476	228	-1.11196	-4.86283	-4.81924	-4.7859	228	-1.60715	-5.13173	-5.2005	-5.14891	228	-1.33421	-5.21059	-5.1838	-5.3138	228	-1.57884	-5.55728	-5.51246	-5.39584
227	-1.11388	-5.29215	-5.25341	-5.35531	227	-0.942754	-3.95988	-3.81746	-3.91109	227	-1.2288	-5.06686	-5.13517	-5.08437	227	-1.49418	-5.3673	-5.54065	-5.53466	227	-1.42031	-5.60556	-5.61945	-5.54857	227	-1.5718	-5.89998	-5.82374	-5.85834
226	-1.01043	-5.64753	-5.72812	-5.6623	226	-1.06464	-3.99888	-4.04609	-4.12738	226	-1.14175	-5.34515	-5.35452	-5.29872	226	-1.64392	-5.77232	-5.75026	-5.80881	226	-1.23867	-5.83919	-5.8858	-5.81555	226	-1.56161	-6.0977	-6.13574	-6.18355
225	-1.0026	-5.93389	-5.91716	-5.88437	225	-0.981037	-4.26672	-4.22025	-4.41917	225	-1.19539	-5.59307	-5.58644	-5.64081	225	-1.64639	-6.01145	-5.94725	-5.95916	225	-1.3124	-6.22029	-6.03832	-6.13659	225	-1.61503	-6.40888	-6.56035	-6.28356
224	-1.02637	-6.11968	-6.13721	-6.13716	224	-1.09323	-4.48421	-4.40413	-4.46022	224	-1.28865	-5.9113	-5.85584	-5.83772	224	-1.67941	-6.2179	-6.32132	-6.22293	224	-1.36401	-6.43097	-6.2499	-6.2525	224	-1.60009	-6.75423	-6.63941	-6.59599
223	-1.04304	-6.37909	-6.24414	-6.26661	223	-1.04617	-4.5437	-4.49797	-4.5393	223	-1.14976	-6.0111	-6.03525	-5.94093	223	-1.61482	-6.4741	-6.28363	-6.43729	223	-1.34644	-6.48141	-6.63526	-6.54698	223	-1.65327	-6.83662	-6.74005	-6.73785
222	-1.07638	-6.4687	-6.38612	-6.44475	222	-1.04412	-4.5738	-4.62635	-4.59118	222	-1.25611	-6.11616	-6.1366	-6.12738	222	-1.68272	-6.54906	-6.61321	-6.50249	222	-1.40936	-6.60996	-6.62682	-6.52967	222	-1.74593	-6.90656	-7.00269	-6.84797
221	-1.10914	-6.50303	-6.42372	-6.47086	221	-1.00057	-4.56274	-4.58599	-4.73613	221	-1.18775	-6.35201	-6.21014	-6.24118	221	-1.74134	-6.47975	-6.58624	-6.52867	221	-1.41306	-6.69803	-6.75703	-6.71159	221	-1.71467	-7.05556	-7.06828	-7.07446
220	-1.14872	-6.60149	-6.57981	-6.625	220	-1.03499	-4.6975	-4.71843	-4.65424	220	-1.15797	-6.3114	-6.23841	-6.18047	220	-1.67182	-6.642	-6.72281	-6.68862	220	-1.36138	-6.85745	-6.77964	-6.71152	220	-1.72934	-7.14335	-7.00089	-6.90443
219	-1.08497	-6.58131	-6.53276	-6.56145	219	-1.02398	-4.73174	-4.71659	-4.85543	219	-1.38416	-6.38657	-6.31117	-6.12338	219	-1.67653	-6.69332	-6.75734	-6.70292	219	-1.38873	-6.78646	-6.6686	-6.88259	219	-1.77825	-7.1883	-7.14783	-7.16672
218	-1.09119	-6.60195	-6.67182	-6.64889	218	-1.00142	-4.67125	-4.83555	-4.78984	218	-1.11508	-6.21387	-6.32484	-6.25337	218	-1.63542	-6.75011	-6.72088	-6.80936	218	-1.3711	-6.8536	-6.90301	-6.79684	218	-1.65853	-7.16629	-7.29182	-7.09261
217	-1.06948	-6.79896	-6.59392	-6.70391	217	-1.21803	-4.65415	-4.6872	-4.72007	217	-1.25683	-6.37025	-6.17695	-6.39631	217	-1.67326	-6.86853	-6.75808	-6.79904	217	-1.49787	-6.84857	-6.79994	-6.95882	217	-1.75553	-7.19432	-7.21987	-7.19015
216	-1.0864	-6.60988	-6.70531	-6.56046	216	-1.01854	-4.72456	-4.69012	-4.66254	216	-1.26996	-6.31637	-6.38264	-6.36106	216	-1.79599	-6.91849	-6.68612	-6.82566	216	-1.49279	-6.94882	-6.86274	-6.89943	216	-1.68945	-7.1683	-7.09329	-7.12342
215	-1.23191	-6.67103	-6.77196	-6.73359	215	-1.03032	-4.75666	-4.69521	-4.83425	215	-1.20261	-6.39948	-6.11476	-6.32743	215	-1.69495	-6.82379	-6.7943	-6.88578	215	-1.44031	-6.92312	-6.93205	-6.83006	215	-1.8329	-7.18847	-7.22712	-7.1388
214	-1.15105	-6.65865	-6.74394	-6.68868	214	-1.11073	-4.7429	-4.70274	-4.84369	214	-1.17496	-6.33062	-6.3759	-6.38872	214	-1.83468	-6.81087	-6.87575	-6.82006	214	-1.35428	-6.88831	-6.89072	-6.9351	214	-1.7989	-7.28546	-7.24115	-7.20783
213	-1.22094	-6.57565	-6.71054	-6.61444	213	-1.07731	-4.87979	-4.75777	-4.87189	213	-1.23953	-6.40823	-6.45162	-6.42821	213	-1.77586	-7.09999	-6.88152	-6.95185	213	-1.33305	-6.96648	-6.92088	-7.00188	213	-1.78888	-7.33435	-7.27694	-7.3355
212	-1.18742	-6.9657	-6.99516	-6.93252	212	-1.11293	-4.8292	-4.75991	-4.91004	212	-1.26088	-6.66216	-6.68368	-6.60527	212	-1.80499	-7.01861	-7.13206	-7.06546	212	-1.35236	-7.04747	-7.21653	-7.20971	212	-1.84954	-7.55998	-7.39743	-7.45679
211	-1.23163	-7.3956	-7.08688	-7.26714	211	-1.22927	-4.98533	-5.09422	-5.00017	211	-1.22221	-6.69459	-6.78534	-6.5342	211	-1.78651	-7.25258	-7.24035	-7.30027	211	-1.49092	-7.22041	-7.31415	-7.24383	211	-1.69111	-7.58429	-7.62625	-7.70665
210	-1.24383	-7.2	-7.26873	-7.3515	210	-1.10078	-5.15436	-5.0536	-5.0706	210	-1.26813	-6.77138	-6.94109	-6.76516	210	-1.84591	-7.38506	-7.38118	-7.34153	210	-1.3755	-7.44886	-7.29422	-7.35199	210	-1.78024	-7.80686	-7.90747	-7.84119
209	-1.17269	-7.36952	-7.34064	-7.35926	209	-1.18506	-5.0828	-5.29765	-5.24955	209	-1.34727	-6.91761	-6.91201	-6.90822	209	-1.81391	-7.60711	-7.54983	-7.65172	209	-1.44307	-7.56072	-7.62054	-7.52028	209	-1.83847	-7.93321	-7.88127	-8.00993
208	-1.27773	-7.37958	-7.44159	-7.41769	208	-1.0212	-5.11605	-5.26039	-5.2588	208	-1.07167	-7.05832	-6.87844	-6.75756	208	-1.83869	-7.49695	-7.55065	-7.52523	208	-1.46715	-7.57003	-7.44025	-7.43855	208	-1.89356	-8.05222	-8.03026	-7.95872
207	-1.21727	-7.3763	-7.25483	-7.37047	207	-1.28028	-5.18838	-5.07974	-5.04466	207	-1.23666	-6.85347	-6.76787	-6.70627	207	-1.87064	-7.34897	-7.41307	-7.40308	207	-1.44895	-7.53511	-7.37446	-7.40814	207	-1.86965	-7.89131	-7.76869	-7.7035
206	-1.2066	-6.90186	-6.94169	-7.08542	206	-1.19147	-4.86485	-4.92093	-4.97149	206	-1.32732	-6.63007	-6.55333	-6.36587	206	-1.93293	-7.10843	-7.20393	-7.25509	206	-1.4042	-7.03615	-7.21164	-6.9944	206	-1.88539	-7.4598	-7.45064	-7.46648
205	-1.31738	-6.44825	-6.51174	-6.43956	205	-1.08453	-4.58929	-4.5612	-4.51685	205	-1.28447	-6.09856	-6.21205	-5.87554	205	-1.79833	-6.73738	-6.73118	-6.8281	205	-1.36076	-6.71097	-6.59771	-6.66608	205	-1.96277	-7.20449	-7.16229	-7.03545
204	-1.23738	-5.84052	-5.76683	-5.95262	204	-1.10736	-4.18391	-4.18268	-4.23928	204	-1.26122	-5.62366	-5.58024	-5.58904	204	-1.88657	-6.36586	-6.30942	-6.24971	204	-1.30701	-6.13212	-6.16893	-6.15607	204	-1.89154	-6.58814	-6.50408	-6.48934
203	-1.21824	-5.34178	-5.34369	-5.40028	203	-1.08725	-3.85735	-3.85945	-4.00594	203	-1.22929	-4.96023	-4.98765	-5.04178	203	-1.89929	-5.76077	-5.58541	-5.81093	203	-1.47142	-5.58966	-5.44629	-5.46997	203	-1.89906	-6.03228	-5.86677	-5.96924
202	-1.44865	-4.68556	-4.69498	-4.66408	202	-1.12995	-3.4649	-3.42415	-3.53156	202	-1.35111	-4.36721	-4.41916	-4.64509	202	-1.9676	-5.23467	-5.16173	-5.03363	202	-1.46485	-4.89552	-4.89847	-4.9083	202	-1.86429	-5.30032	-5.13363	-5.31158
201	-1.24009	-3.87943	-3.82043	-3.98689	201	-1.12294	-2.99317	-2.93695	-2.95361	201	-1.27832	-3.61752	-3.59733	-3.55933	201	-1.90241	-4.44936	-4.55813	-4.48193	201	-1.41217	-4.18575	-4.07347	-4.12847	201	-1.8723	-4.71055	-4.52881	-4.60547
200	-1.37696	-3.00441	-2.92655	-3.08639	200	-1.19478	-2.26283	-2.31061	-2.36312	200	-1.26499	-2.61794	-2.60374	-2.71966	200	-1.99913	-3.42464	-3.64762	-3.62073	200	-1.56022	-3.15696	-3.31989	-3.05506	200	-1.99681	-3.34087	-3.64601	-3.5333
199	-1.30813	-1.82239	-1.72687	-1.59876	199	-1.26977	-1.44003	-1.48731	-1.55679	199	-1.25854	-1.61236	-1.66413	-1.66948	199	-1.97113	-2.48059	-2.48512	-2.56629	199	-1.5484	-1.83691	-1.93965	-2.01539	199	-1.95877	-2.52411	-2.13165	-2.28751
198	-1.34119	-0.711017	-0.866623	-0.559149	198	-1.17583	-0.678124	-0.703812	-0.741083	198	-1.3507	-0.501003	-0.708958	-0.694027	198	-1.96876	-1.38883	-1.3677	-1.47098	198	-1.4337	-0.549663	-0.789173	-0.854869	198	-1.98109	-1.0918	-1.23965	-1.28178
197	-1.29934	0.414618	0.478322	0.412013	197	-1.38411	-0.251074	-0.0984114	-0.0740362	197	-1.36421	0.336835	0.779329	0.470206	197	-1.95056	-0.301799	-0.378734	-0.468049	197	-1.51034	0.207515	0.181048	0.305595	197	-2.01652	-0.341997	-0.230156	-0.291084
196	-1.35354	1.28942	1.25587	1.23325	196	-1.27998	0.480034	0.157848	0.318889	196	-1.26544	1.15289	0.959483	1.35217	196	-1.99925	0.203007	0.396022	0.167645	196	-1.56816	0.699536	0.86654	0.834686	196	-1.91399	0.741643	0.473261	0.666945
195	-1.25802	1.80134	1.64722	1.55691	195	-1.11226	0.814001	0.906356	1.01543	195	-1.48978	1.86531	2.08252	1.71171	195	-1.89445	1.10014	0.680225	1.085	195	-1.46467	1.45582	1.72496	1.6419	195	-2.13073	1.35179	1.31416	1.30013
194	-1.28669	2.61613	2.18482	2.41466	194	-1.22558	1.29443	1.26706	1.29547	194	-1.47218	2.63171	2.49016	2.41662	194	-2.10056	1.64941	1.51406	1.5172	194	-1.58664	2.31313	2.28497	2.24485	194	-1.93355	1.79713	2.17618	1.94283
193	-1.45169	3.21663	3.1279	3.56774	193	-1.18002	1.64092	1.83376	1.76951	193	-1.37959	3.20503	3.23027	3.0792	193	-1.97364	2.01031	2.05321	2.07539	193	-1.67971	3.45916	3.04815	2.86414	193	-1.9666	2.96079	2.92453	2.66729
192	-1.20099	3.78549	4.16056	3.41936	192	-1.18867	2.34169	2.41083	1.90714	192	-1.2725	3.55277	4.05237	3.80844	192	-2.0751	3.1158	3.19909	2.69873	192	-1.41063	4.20003	4.20376	4.13141	192	-1.95979	3.63982	3.49327	3.55873
191	-1.49711	5.04888	4.92186	4.42776	191	-1.14454	2.39949	2.42819	3.03927	191	-1.17995	4.98805	4.51108	4.77377	191	-1.80578	4.02701	3.3468	2.81792	191	-1.48156	5.00348	5.15335	5.26452	191	-1.81188	4.06585	4.52867	4.04693
190	-1.18559	5.64186	4.68233	4.99035	190	-1.12808	3.48953	3.3543	2.80055	190	-0.963559	6.05546	5.2891	5.22707	190	-1.74002	4.85027	3.60933	4.49336	190	-1.2626	5.0151	5.70962	6.62786	190	-1.96841	4.72234	5.04302	5.59362

## Sheet: A260280 ratios
Protein	Mutant	Dilution	A260	A280	A260/A280 ratio	Average ratio	SD ratio
HPF1	wt	no	0.9745	1.7074	0.570751	0.543064	0.0413158
HPF1	wt	no	0.992	1.65	0.601212
HPF1	wt	no	0.999	1.9	0.525789
HPF1	wt	"1:5"	0.221	0.431	0.512761
HPF1	wt	"1:5"	0.21	0.416	0.504808
PARP2	wt	no	0.905	1.588	0.569899	0.515663	0.0580569
PARP2	wt	no	0.997	2.194	0.454421
PARP2	wt	no	1.003	1.919	0.522668
PARP2	N129A	no	0.223	0.44	0.506818	0.515132	0.0101455
PARP2	N129A	no	0.229	0.435	0.526437
PARP2	N129A	no	0.232	0.453	0.512141
PARP2	R153A	no	0.285	0.534	0.533708	0.496789	0.0481158
PARP2	R153A	no	0.27	0.525	0.514286
PARP2	R153A	no	0.261	0.59	0.442373
PARP2	Y201F	no	0.627	1.178	0.532258	0.532791	0.00905935
PARP2	Y201F	no	0.622	1.187	0.52401
PARP2	Y201F	no	0.618	1.14	0.542105
PARP2	E286A	no	0.256	0.496	0.516129	0.513958	0.00229084
PARP2	E286A	no	0.251	0.491	0.511202
PARP2	E286A	no	0.249	0.483	0.515528
PARP2	E286A	no	0.257	0.501	0.512974
PARP2	E286R	no	0.172	0.322	0.534161	0.530394	0.00532753
PARP2	E286R	no	0.178	0.338	0.526627
PARP2	G338A	no	0.196	0.374	0.524064	0.5166	0.00661772
PARP2	G338A	no	0.201	0.393	0.51145
PARP2	G338A	no	0.198	0.385	0.514286
PARP2	wt	no	0.115	0.218	0.527523	0.524356	0.00447986
PARP2	wt	no	0.108	0.208	0.519231
PARP2	wt	no	0.11	0.209	0.526316
